# Supplementary material for: (μ-Naphthalene-1,5-disulfonato-κ2 O 1:O 5)bis­[triaqua­(glycinato-κ2 N,O)copper(II)]
Source: Acta Crystallogr Sect E Struct Rep Online. 2012 May 5;68(Pt 6):m730. doi: 10.1107/S1600536812019332 (PMC3379073; doi:10.1107/S1600536812019332)
Supplement: Supplementary file 1 [file e-68-0m730-sup1.cif]

##############################################################################
#                                                                            #
# This CIF contains the data in a paper accepted for publication in          #
# Acta Crystallographica Section E. It conforms to the requirements of       #
# Notes for Authors for Acta Crystallographica Section E, and has been       #
# peer reviewed under the auspices of the IUCr Commission on Journals.       #
#                                                                            #
# Full details of the Crystallographic Information File format               #
# are given in the paper "The Crystallographic Information File (CIF):       #
# a New Standard Archive File for Crystallography" by S. R. Hall, F. H.      #
# Allen and I. D. Brown [Acta Cryst. (1991), A47, 655-685].                  #
#                                                                            #
# The current version of the core CIF dictionary is obtainable from          #
# ftp://ftp.iucr.org/pub/cif_core.dic.                                       #
#                                                                            #
# Software is freely available for graphical display of the structure(s)     #
# in this CIF. For information consult the CIF software page                 #
# http://www.iucr.org/resources/cif/software.                                #
#                                                                            #
# This file may be used for bona fide research purposes within the           #
# scientific community so long as proper attribution is given to the journal # 
# article from which it was obtained.                                        #
#                                                                            #
##############################################################################
data_global
_audit_creation_method     SHELXL-97
_journal_date_recd_electronic     2012-04-24
_journal_date_accepted     2012-04-30
_journal_name_full     'Acta Crystallographica, Section E'
_journal_year     2012
_journal_volume     68
_journal_issue      6
_journal_page_first     m730
_journal_page_last     m730
_journal_paper_category     QM
_journal_paper_doi     10.1107/S1600536812019332
_journal_coeditor_code     XU5523
_publ_contact_author
;
     Dr. Seik Weng Ng
     Department of Chemistry
     University of Malaya
     50603 Kuala Lumpur
     Malaysia
;
_publ_contact_author_email     seikweng@um.edu.my
_publ_contact_author_fax     '03 7967 4193'
_publ_contact_author_phone     '03 7967 6778'
_publ_section_title
;\
(\m-Naphthalene-1,5-disulfonato-\k^2^<i>O</i>^1^:<i>O</i>^5^)\
bis[triaqua(glycinato-\k^2^<i>N</i>,<i>O</i>)copper(II)]
;
loop_
    _publ_author_name
    _publ_author_address
    'Gao, Shan'
;
Key Laboratory of Functional Inorganic Material Chemistry
Ministry of Education
Heilongjiang University
Harbin 150080
People's Republic of China
;
    'Ng, Seik Weng'
;
Department of Chemistry
University of Malaya
50603 Kuala Lumpur
Malaysia
and
Chemistry Department
Faculty of Science
King Abdulaziz University
PO Box 80203 Jeddah
Saudi Arabia
;
data_I
_audit_creation_method     SHELXL-97
_chemical_name_systematic
;
(\m-Naphthalene-1,5-disulfonato-
\k^2^<i>O</i>^1^:<i>O</i>^5^)bis[triaqua(glycinato-
\k^2^<i>N</i>,<i>O</i>)copper(II)]
;
_chemical_name_common     ?
_chemical_formula_moiety     'C14 H26 Cu2 N2 O16 S2'
_chemical_formula_sum     'C14 H26 Cu2 N2 O16 S2'
_chemical_formula_iupac     '[Cu2 (C2 H4 N O2)2 (C10 H6 O6 S2) (H2 O)6]'
_chemical_formula_weight     669.57
_chemical_melting_point     ?
_symmetry_cell_setting     monoclinic
_symmetry_space_group_name_H-M     'P 21/c'
_symmetry_space_group_name_Hall     '-P 2ybc'
loop_
    _symmetry_equiv_pos_as_xyz
    'x, y, z'
    '-x, y+1/2, -z+1/2'
    '-x, -y, -z'
    'x, -y-1/2, z-1/2'
_cell_length_a     5.802(3)
_cell_length_b     11.341(6)
_cell_length_c     17.613(8)
_cell_angle_alpha     90.00
_cell_angle_beta     99.793(18)
_cell_angle_gamma     90.00
_cell_volume     1142.1(9)
_cell_formula_units_Z     2
_cell_measurement_reflns_used     10177
_cell_measurement_theta_min     3.56
_cell_measurement_theta_max     27.47
_cell_measurement_temperature     293(2)
_exptl_crystal_description     prism
_exptl_crystal_colour     blue
_exptl_crystal_size_max     0.38
_exptl_crystal_size_mid     0.26
_exptl_crystal_size_min     0.19
_exptl_crystal_density_diffrn     1.947
_exptl_crystal_density_meas     ?
_exptl_crystal_density_method     'not measured'
_exptl_crystal_F_000     684
_exptl_absorpt_coefficient_mu     2.130
_exptl_absorpt_correction_type     multi-scan
_exptl_absorpt_process_details     '(ABSCOR; Higashi, 1995)'
_exptl_absorpt_correction_T_min     0.4983
_exptl_absorpt_correction_T_max     0.6878
_diffrn_ambient_temperature     293(2)
_diffrn_radiation_type     MoK\a
_diffrn_radiation_wavelength     0.71073
_diffrn_radiation_source     'fine-focus sealed tube'
_diffrn_radiation_monochromator     graphite
_diffrn_measurement_device_type     'Rigaku R-AXIS RAPID IP'
_diffrn_measurement_method     '\w scan'
_diffrn_detector_area_resol_mean     ?
_diffrn_reflns_number     10939
_diffrn_reflns_av_R_equivalents     0.0218
_diffrn_reflns_av_sigmaI/netI     0.0170
_diffrn_reflns_theta_min     3.56
_diffrn_reflns_theta_max     27.47
_diffrn_reflns_theta_full     27.47
_diffrn_measured_fraction_theta_max     0.997
_diffrn_measured_fraction_theta_full     0.997
_diffrn_reflns_limit_h_min     -7
_diffrn_reflns_limit_h_max     6
_diffrn_reflns_limit_k_min     -14
_diffrn_reflns_limit_k_max     14
_diffrn_reflns_limit_l_min     -21
_diffrn_reflns_limit_l_max     22
_diffrn_standards_number     0
_diffrn_standards_interval_count     0
_diffrn_standards_interval_time     0
_diffrn_standards_decay_%     0
_reflns_number_total     2615
_reflns_number_gt     2482
_reflns_threshold_expression     I>2\s(I)
_refine_ls_structure_factor_coef     Fsqd
_refine_ls_matrix_type     full
_refine_ls_R_factor_all     0.0272
_refine_ls_R_factor_gt     0.0258
_refine_ls_wR_factor_gt     0.0721
_refine_ls_wR_factor_ref     0.0729
_refine_ls_goodness_of_fit_ref     1.074
_refine_ls_restrained_S_all     1.074
_refine_ls_number_reflns     2615
_refine_ls_number_parameters     166
_refine_ls_number_restraints     0
_refine_ls_hydrogen_treatment     constr
_refine_ls_weighting_scheme     calc
_refine_ls_weighting_details
         'calc w=1/[\s^2^(Fo^2^)+(0.0429P)^2^+0.6921P] where P=(Fo^2^+2Fc^2^)/3'
_atom_sites_solution_hydrogens     geom
_atom_sites_solution_primary     direct
_atom_sites_solution_secondary     difmap
_refine_ls_shift/su_max     0.001
_refine_ls_shift/su_mean     0.001
_refine_diff_density_max     0.465
_refine_diff_density_min     -0.629
_refine_ls_extinction_method     none
_refine_ls_extinction_coef     ?
loop_
    _atom_type_symbol
    _atom_type_description
    _atom_type_scat_dispersion_real
    _atom_type_scat_dispersion_imag
    _atom_type_scat_source
    'C' 'C' 0.0033 0.0016
                         'International Tables Vol C Tables 4.2.6.8 and 6.1.1.4'
    'H' 'H' 0.0000 0.0000
                         'International Tables Vol C Tables 4.2.6.8 and 6.1.1.4'
    'N' 'N' 0.0061 0.0033
                         'International Tables Vol C Tables 4.2.6.8 and 6.1.1.4'
    'O' 'O' 0.0106 0.0060
                         'International Tables Vol C Tables 4.2.6.8 and 6.1.1.4'
    'S' 'S' 0.1246 0.1234
                         'International Tables Vol C Tables 4.2.6.8 and 6.1.1.4'
    'Cu' 'Cu' 0.3201 1.2651
                         'International Tables Vol C Tables 4.2.6.8 and 6.1.1.4'
_computing_data_collection     'RAPID-AUTO (Rigaku, 1998)'
_computing_cell_refinement     'RAPID-AUTO (Rigaku, 1998)'
_computing_data_reduction     'CrystalClear (Rigaku/MSC, 2002)'
_computing_structure_solution     'SHELXS97 (Sheldrick, 2008)'
_computing_structure_refinement     'SHELXL97 (Sheldrick, 2008)'
_computing_molecular_graphics     'X-SEED (Barbour, 2001)'
_computing_publication_material     'publCIF (Westrip, 2010)'
loop_
    _atom_site_type_symbol
    _atom_site_label
    _atom_site_fract_x
    _atom_site_fract_y
    _atom_site_fract_z
    _atom_site_U_iso_or_equiv
    _atom_site_adp_type
    _atom_site_calc_flag
    _atom_site_refinement_flags
    _atom_site_occupancy
    _atom_site_symmetry_multiplicity
    _atom_site_disorder_assembly
    _atom_site_disorder_group
    Cu Cu1 0.35965(4) 0.51409(2) 0.341914(12) 0.02354(9) Uani d . 1 1 . .
    S S1 0.70836(8) 0.73372(4) 0.44741(2) 0.02159(11) Uani d . 1 1 . .
    O O1 0.1995(2) 0.64747(12) 0.28644(8) 0.0287(3) Uani d . 1 1 . .
    O O2 0.2226(3) 0.77425(13) 0.19250(8) 0.0343(3) Uani d . 1 1 . .
    O O1w 0.1638(3) 0.37202(15) 0.26192(9) 0.0397(4) Uani d . 1 1 . .
    H H11 0.0956 0.3256 0.2879 0.060 Uiso calc R 1 1 . .
    H H12 0.2599 0.3342 0.2407 0.060 Uiso calc R 1 1 . .
    O O2w 0.1040(3) 0.50030(11) 0.40277(8) 0.0265(3) Uani d . 1 1 . .
    H H21 0.0939 0.5633 0.4271 0.040 Uiso calc R 1 1 . .
    H H22 0.1325 0.4441 0.4340 0.040 Uiso calc R 1 1 . .
    O O3w 0.5629(3) 0.39956(14) 0.40378(8) 0.0369(3) Uani d . 1 1 . .
    H H31 0.5917 0.3436 0.3756 0.055 Uiso calc R 1 1 . .
    H H32 0.4956 0.3734 0.4389 0.055 Uiso calc R 1 1 . .
    O O3 0.4994(2) 0.66501(11) 0.45410(7) 0.0270(3) Uani d . 1 1 . .
    O O4 0.9218(3) 0.67519(12) 0.48533(8) 0.0327(3) Uani d . 1 1 . .
    O O5 0.7143(3) 0.76531(13) 0.36808(8) 0.0345(3) Uani d . 1 1 . .
    N N1 0.5974(3) 0.53828(15) 0.27352(9) 0.0280(3) Uani d . 1 1 . .
    H H1 0.7251 0.5697 0.2999 0.034 Uiso calc R 1 1 . .
    H H2 0.6344 0.4702 0.2548 0.034 Uiso calc R 1 1 . .
    C C1 0.2931(3) 0.68561(16) 0.23169(10) 0.0236(3) Uani d . 1 1 . .
    C C2 0.4970(3) 0.61731(17) 0.21047(11) 0.0279(4) Uani d . 1 1 . .
    H H2A 0.4444 0.5714 0.1643 0.033 Uiso calc R 1 1 . .
    H H2B 0.6160 0.6719 0.1996 0.033 Uiso calc R 1 1 . .
    C C3 0.6918(3) 0.86710(14) 0.49908(9) 0.0200(3) Uani d . 1 1 . .
    C C4 0.8728(3) 0.89338(16) 0.55662(10) 0.0258(4) Uani d . 1 1 . .
    H H4 0.9958 0.8404 0.5691 0.031 Uiso calc R 1 1 . .
    C C5 0.8744(4) 1.00050(17) 0.59723(12) 0.0275(4) Uani d . 1 1 . .
    H H5 0.9982 1.0174 0.6366 0.033 Uiso calc R 1 1 . .
    C C6 0.6966(3) 1.07958(16) 0.57946(10) 0.0239(3) Uani d . 1 1 . .
    H H6 0.7024 1.1507 0.6060 0.029 Uiso calc R 1 1 . .
    C C7 0.5021(3) 1.05448(14) 0.52074(9) 0.0186(3) Uani d . 1 1 . .
loop_
    _atom_site_aniso_label
    _atom_site_aniso_U_11
    _atom_site_aniso_U_22
    _atom_site_aniso_U_33
    _atom_site_aniso_U_12
    _atom_site_aniso_U_13
    _atom_site_aniso_U_23
    Cu1 0.02546(13) 0.02263(14) 0.02478(14) 0.00560(8) 0.01067(9) 0.00671(8)
    S1 0.0305(2) 0.01428(19) 0.0221(2) 0.00179(15) 0.01062(16) -0.00129(14)
    O1 0.0311(6) 0.0273(7) 0.0307(7) 0.0076(5) 0.0134(5) 0.0098(5)
    O2 0.0379(7) 0.0294(7) 0.0378(8) 0.0054(6) 0.0131(6) 0.0152(6)
    O1w 0.0462(9) 0.0409(9) 0.0350(8) -0.0102(7) 0.0153(7) -0.0150(7)
    O2w 0.0324(7) 0.0199(6) 0.0310(7) 0.0022(5) 0.0162(6) 0.0001(5)
    O3w 0.0491(8) 0.0386(8) 0.0266(7) 0.0221(7) 0.0162(6) 0.0093(6)
    O3 0.0362(7) 0.0196(6) 0.0270(6) -0.0049(5) 0.0107(5) -0.0012(5)
    O4 0.0352(7) 0.0224(6) 0.0420(8) 0.0107(6) 0.0106(6) -0.0027(6)
    O5 0.0529(9) 0.0306(7) 0.0241(6) -0.0039(6) 0.0187(6) -0.0018(5)
    N1 0.0273(8) 0.0283(8) 0.0302(8) 0.0054(6) 0.0103(6) 0.0031(6)
    C1 0.0254(8) 0.0210(8) 0.0246(8) -0.0019(7) 0.0046(7) 0.0005(6)
    C2 0.0325(9) 0.0286(9) 0.0247(8) 0.0019(7) 0.0113(7) 0.0021(7)
    C3 0.0266(8) 0.0145(7) 0.0202(7) 0.0013(6) 0.0076(6) -0.0006(6)
    C4 0.0259(8) 0.0224(8) 0.0282(9) 0.0057(7) 0.0021(7) 0.0003(7)
    C5 0.0274(9) 0.0269(9) 0.0255(9) -0.0008(7) -0.0033(7) -0.0042(7)
    C6 0.0288(8) 0.0194(8) 0.0226(8) -0.0018(7) 0.0023(7) -0.0037(6)
    C7 0.0239(8) 0.0142(7) 0.0183(7) 0.0001(6) 0.0051(6) 0.0000(6)
loop_
    _geom_bond_atom_site_label_1
    _geom_bond_atom_site_label_2
    _geom_bond_site_symmetry_2
    _geom_bond_distance
    _geom_bond_publ_flag
    Cu1 O1 . 1.9485(15) ?
    Cu1 O3w . 1.9566(15) ?
    Cu1 O2w . 1.9783(16) ?
    Cu1 N1 . 1.9988(18) ?
    Cu1 O1w . 2.3081(17) ?
    Cu1 O3 . 2.636(2) ?
    S1 O5 . 1.4486(15) ?
    S1 O4 . 1.4626(15) ?
    S1 O3 . 1.4629(15) ?
    S1 C3 . 1.7763(18) ?
    O1 C1 . 1.261(2) ?
    O2 C1 . 1.248(2) ?
    O1w H11 . 0.8400 ?
    O1w H12 . 0.8400 ?
    O2w H21 . 0.8400 ?
    O2w H22 . 0.8400 ?
    O3w H31 . 0.8400 ?
    O3w H32 . 0.8400 ?
    N1 C2 . 1.468(2) ?
    N1 H1 . 0.8800 ?
    N1 H2 . 0.8800 ?
    C1 C2 . 1.513(3) ?
    C2 H2A . 0.9700 ?
    C2 H2B . 0.9700 ?
    C3 C4 . 1.363(3) ?
    C3 C7 3_676 1.430(2) ?
    C4 C5 . 1.409(3) ?
    C4 H4 . 0.9300 ?
    C5 C6 . 1.362(3) ?
    C5 H5 . 0.9300 ?
    C6 C7 . 1.424(2) ?
    C6 H6 . 0.9300 ?
    C7 C3 3_676 1.430(2) ?
    C7 C7 3_676 1.434(3) ?
loop_
    _geom_angle_atom_site_label_1
    _geom_angle_atom_site_label_2
    _geom_angle_atom_site_label_3
    _geom_angle_site_symmetry_1
    _geom_angle_site_symmetry_3
    _geom_angle
    _geom_angle_publ_flag
    O1 Cu1 O3w . . 170.20(7) ?
    O1 Cu1 O2w . . 89.75(6) ?
    O3w Cu1 O2w . . 94.72(7) ?
    O1 Cu1 N1 . . 84.86(6) ?
    O3w Cu1 N1 . . 90.81(7) ?
    O2w Cu1 N1 . . 174.45(6) ?
    O1 Cu1 O1w . . 95.31(7) ?
    O3w Cu1 O1w . . 93.67(8) ?
    O2w Cu1 O1w . . 86.50(6) ?
    N1 Cu1 O1w . . 92.67(7) ?
    O5 S1 O4 . . 113.29(9) ?
    O5 S1 O3 . . 111.43(9) ?
    O4 S1 O3 . . 111.76(9) ?
    O5 S1 C3 . . 107.21(9) ?
    O4 S1 C3 . . 105.54(8) ?
    O3 S1 C3 . . 107.12(8) ?
    C1 O1 Cu1 . . 114.77(12) ?
    Cu1 O1w H11 . . 109.5 ?
    Cu1 O1w H12 . . 109.5 ?
    H11 O1w H12 . . 109.5 ?
    Cu1 O2w H21 . . 109.5 ?
    Cu1 O2w H22 . . 109.5 ?
    H21 O2w H22 . . 109.5 ?
    Cu1 O3w H31 . . 109.5 ?
    Cu1 O3w H32 . . 109.5 ?
    H31 O3w H32 . . 109.5 ?
    C2 N1 Cu1 . . 108.28(12) ?
    C2 N1 H1 . . 110.0 ?
    Cu1 N1 H1 . . 110.0 ?
    C2 N1 H2 . . 110.0 ?
    Cu1 N1 H2 . . 110.0 ?
    H1 N1 H2 . . 108.4 ?
    O2 C1 O1 . . 123.76(17) ?
    O2 C1 C2 . . 118.17(16) ?
    O1 C1 C2 . . 118.03(16) ?
    N1 C2 C1 . . 110.61(15) ?
    N1 C2 H2A . . 109.5 ?
    C1 C2 H2A . . 109.5 ?
    N1 C2 H2B . . 109.5 ?
    C1 C2 H2B . . 109.5 ?
    H2A C2 H2B . . 108.1 ?
    C4 C3 C7 . 3_676 121.37(15) ?
    C4 C3 S1 . . 117.72(13) ?
    C7 C3 S1 3_676 . 120.89(13) ?
    C3 C4 C5 . . 120.24(16) ?
    C3 C4 H4 . . 119.9 ?
    C5 C4 H4 . . 119.9 ?
    C6 C5 C4 . . 120.77(17) ?
    C6 C5 H5 . . 119.6 ?
    C4 C5 H5 . . 119.6 ?
    C5 C6 C7 . . 120.72(17) ?
    C5 C6 H6 . . 119.6 ?
    C7 C6 H6 . . 119.6 ?
    C6 C7 C3 . 3_676 123.13(15) ?
    C6 C7 C7 . 3_676 119.03(19) ?
    C3 C7 C7 3_676 3_676 117.83(18) ?
loop_
    _geom_torsion_atom_site_label_1
    _geom_torsion_atom_site_label_2
    _geom_torsion_atom_site_label_3
    _geom_torsion_atom_site_label_4
    _geom_torsion_site_symmetry_1
    _geom_torsion_site_symmetry_2
    _geom_torsion_site_symmetry_3
    _geom_torsion_site_symmetry_4
    _geom_torsion
    _geom_torsion_publ_flag
    O2w Cu1 O1 C1 . . . . -174.25(13) ?
    N1 Cu1 O1 C1 . . . . 4.42(13) ?
    O1w Cu1 O1 C1 . . . . -87.80(14) ?
    O1 Cu1 N1 C2 . . . . -13.65(13) ?
    O3w Cu1 N1 C2 . . . . 175.17(13) ?
    O1w Cu1 N1 C2 . . . . 81.45(13) ?
    Cu1 O1 C1 O2 . . . . -175.95(15) ?
    Cu1 O1 C1 C2 . . . . 6.4(2) ?
    Cu1 N1 C2 C1 . . . . 19.48(19) ?
    O2 C1 C2 N1 . . . . 164.25(17) ?
    O1 C1 C2 N1 . . . . -18.0(2) ?
    O5 S1 C3 C4 . . . . -116.99(15) ?
    O4 S1 C3 C4 . . . . 4.06(16) ?
    O3 S1 C3 C4 . . . . 123.29(15) ?
    O5 S1 C3 C7 . . . 3_676 61.24(16) ?
    O4 S1 C3 C7 . . . 3_676 -177.71(14) ?
    O3 S1 C3 C7 . . . 3_676 -58.48(16) ?
    C7 C3 C4 C5 3_676 . . . -1.1(3) ?
    S1 C3 C4 C5 . . . . 177.09(15) ?
    C3 C4 C5 C6 . . . . -0.4(3) ?
    C4 C5 C6 C7 . . . . 1.6(3) ?
    C5 C6 C7 C3 . . . 3_676 178.49(18) ?
    C5 C6 C7 C7 . . . 3_676 -1.3(3) ?
loop_
    _geom_hbond_atom_site_label_D
    _geom_hbond_atom_site_label_H
    _geom_hbond_atom_site_label_A
    _geom_hbond_site_symmetry_A
    _geom_hbond_distance_DH
    _geom_hbond_distance_HA
    _geom_hbond_distance_DA
    _geom_hbond_angle_DHA
    O1w H11 O2 2_545 0.84 2.02 2.741(2) 143
    O1w H12 O5 2_645 0.84 2.10 2.785(2) 139
    O2w H21 O4 1_455 0.84 2.00 2.773(2) 152
    O2w H22 O4 3_666 0.84 2.02 2.823(2) 158
    O3w H31 O2 2_645 0.84 1.91 2.676(2) 151
    O3w H32 O3 3_666 0.84 1.93 2.691(2) 150
    N1 H1 O5 . 0.88 2.53 3.079(3) 121
    N1 H2 O2 2_645 0.88 2.50 3.194(3) 137
