# Supplementary material for: (μ-Naphthalene-1,5-disulfonato-κ2 O 1:O 5)bis­[triaqua­(glycinato-κ2 N,O)copper(II)]
Source: Acta Crystallogr Sect E Struct Rep Online. 2012 May 5;68(Pt 6):m730. doi: 10.1107/S1600536812019332 (PMC3379073; doi:10.1107/S1600536812019332)
Supplement: Supplementary file 2 [file e-68-0m730-Isup2.hkl]

# 
# h,k,l, Fc-squared, Fo-squared, sigma(Fo-squared) and status flag 
# 
data_I
_shelx_title '  P21/c' 
_shelx_refln_list_code          4 
_shelx_F_calc_maximum      214.95 
_exptl_crystal_F_000       684.00 
_reflns_d_resolution_high  0.7705 
 
loop_ 
 _symmetry_equiv_pos_as_xyz 
 'x, y, z' 
 '-x, y+1/2, -z+1/2' 
 '-x, -y, -z' 
 'x, -y-1/2, z-1/2' 
 
_cell_length_a     5.8022 
_cell_length_b    11.3407 
_cell_length_c    17.6129 
_cell_angle_alpha  90.000 
_cell_angle_beta   99.793 
_cell_angle_gamma  90.000 
 
_shelx_F_squared_multiplier     1.000 
 
loop_ 
 _refln_index_h 
 _refln_index_k 
 _refln_index_l 
 _refln_F_squared_calc 
 _refln_F_squared_meas 
 _refln_F_squared_sigma 
 _refln_observed_status 
   1   0   0    15138.16    12381.94    269.85 o 
   2   0   0     4135.60     4121.13     59.22 o 
   3   0   0     1295.91     1210.65     13.23 o 
   4   0   0     1170.61     1089.18     11.30 o 
   5   0   0     1388.39     1340.72     15.66 o 
   6   0   0      458.98      458.86      5.77 o 
   7   0   0      133.43      143.11      4.05 o 
   1   1   0     2503.10     2396.96     15.74 o 
   2   1   0      104.42      138.74      2.38 o 
   3   1   0        0.42        1.49      0.61 o 
   4   1   0     1983.10     1949.86     16.48 o 
   5   1   0        0.59        2.19      0.99 o 
   6   1   0      509.29      487.41      4.49 o 
   7   1   0        0.26        3.27      1.22 o 
   0   2   0     3555.12     3110.66     40.03 o 
   1   2   0     2783.58     2925.47     26.41 o 
   2   2   0     5426.37     6018.45     58.82 o 
   3   2   0      781.85      692.85      5.13 o 
   4   2   0     9466.40     9677.17    130.68 o 
   5   2   0      655.25      632.99      5.65 o 
   6   2   0      245.95      233.15      2.74 o 
   7   2   0      672.76      658.01      7.50 o 
   1   3   0     2790.21     2734.04     25.81 o 
   2   3   0     5556.74     6103.05     68.96 o 
   3   3   0       76.72       87.28      1.76 o 
   4   3   0     1001.21      985.45      9.41 o 
   5   3   0       24.26       25.26      1.46 o 
   6   3   0       83.77       84.32      2.41 o 
   7   3   0       31.25       35.02      3.14 o 
   0   4   0     7476.34     6714.02    123.76 o 
   1   4   0      786.33      727.51      8.09 o 
   2   4   0     3675.63     3776.30     41.42 o 
   3   4   0     9469.46     9444.10    127.26 o 
   4   4   0     1763.15     1751.19     17.30 o 
   5   4   0        7.79       16.71      1.35 o 
   6   4   0        2.36        4.82      1.48 o 
   7   4   0       95.52      101.59      6.22 o 
   1   5   0        3.18       11.46      2.87 o 
   2   5   0       39.15       52.82      1.84 o 
   3   5   0     1507.94     1506.43     12.43 o 
   4   5   0       11.13       24.15      1.61 o 
   5   5   0      452.99      415.07      5.60 o 
   6   5   0      334.67      332.34      4.87 o 
   0   6   0     4390.75     4346.45     70.87 o 
   1   6   0        5.06       10.43      1.35 o 
   2   6   0      779.03      796.57      8.23 o 
   3   6   0      200.26      180.08      2.73 o 
   4   6   0     2717.14     2733.75     26.23 o 
   5   6   0      148.53      150.16      2.81 o 
   6   6   0      140.60      141.63      2.85 o 
   1   7   0     3663.17     3636.28     44.42 o 
   2   7   0     1314.83     1322.46     14.02 o 
   3   7   0      391.49      413.47      4.65 o 
   4   7   0      710.54      720.59      7.05 o 
   5   7   0      510.70      481.26      5.67 o 
   6   7   0       33.01       35.11      6.42 o 
   0   8   0     8072.75     7673.69    158.92 o 
   1   8   0      172.63      171.49      3.98 o 
   2   8   0     1541.84     1573.34     18.63 o 
   3   8   0      498.96      488.25      6.43 o 
   4   8   0      827.37      821.72      9.58 o 
   5   8   0       33.43       42.52      2.44 o 
   6   8   0      170.64      164.60     12.52 o 
   1   9   0       65.54       62.36      2.89 o 
   2   9   0        7.89       12.60      2.59 o 
   3   9   0      756.68      775.62      9.66 o 
   4   9   0       91.77       88.61      3.06 o 
   5   9   0      357.39      360.20      5.94 o 
   0  10   0      211.33      218.60      6.95 o 
   1  10   0       11.99       11.75      2.37 o 
   2  10   0       71.54       61.70      3.18 o 
   3  10   0      233.94      236.03      4.97 o 
   4  10   0     1145.14     1150.99     19.47 o 
   5  10   0        0.14        2.75      1.46 o 
   1  11   0      642.12      637.04     10.26 o 
   2  11   0     1219.52     1199.92     15.53 o 
   3  11   0       68.35       65.78      3.40 o 
   4  11   0      176.38      182.96      5.42 o 
   0  12   0     1010.72      983.41     23.55 o 
   1  12   0        0.80        2.29      3.29 o 
   2  12   0       74.43       83.17      5.55 o 
   3  12   0      273.80      256.00     11.74 o 
   4  12   0       98.64      108.50      3.90 o 
   1  13   0      275.80      294.13      7.31 o 
   2  13   0     1038.79     1051.37     16.79 o 
   3  13   0      104.86      103.95     10.06 o 
   0  14   0       26.07       28.22      7.20 o 
   1  14   0       12.15       11.62      4.62 o 
   2  14   0      152.58      133.24     12.78 o 
  -7   1   1      337.29      324.14      3.63 o 
  -6   1   1      668.22      710.73      6.45 o 
  -5   1   1     2845.62     2931.91     25.95 o 
  -4   1   1     2839.18     2763.25     25.56 o 
  -3   1   1      182.91      218.28      2.14 o 
  -2   1   1     1710.30     1813.78     14.64 o 
  -1   1   1    10828.43     9779.60    122.34 o 
   1   1   1     1830.23     1944.52     12.63 o 
   2   1   1      158.86      103.69      1.58 o 
   3   1   1     1460.33     1496.82     10.23 o 
   4   1   1      212.92      201.40      3.43 o 
   5   1   1      439.61      418.72      5.26 o 
   6   1   1      405.35      419.51      3.75 o 
   7   1   1      157.57      147.32      2.37 o 
  -7   2   1       57.98       54.79      2.72 o 
  -6   2   1       19.85       12.71      1.35 o 
  -5   2   1       72.38       80.87      2.05 o 
  -4   2   1      235.58      241.92      3.24 o 
  -3   2   1      190.85      155.76      1.63 o 
  -2   2   1      104.74      121.46      3.04 o 
  -1   2   1      196.26      189.63      1.59 o 
   0   2   1     1491.92     1434.88     16.05 o 
   1   2   1     2133.41     2526.59     26.90 o 
   2   2   1      578.78      659.77      3.93 o 
   3   2   1        4.07        3.37      0.75 o 
   4   2   1      273.87      264.84      2.59 o 
   5   2   1       38.82       30.63      1.49 o 
   6   2   1        4.60        4.88      1.02 o 
   7   2   1       29.76       25.62      1.84 o 
  -7   3   1        5.24        3.31      2.08 o 
  -6   3   1      141.48      130.02      2.97 o 
  -5   3   1     1626.81     1646.79     20.19 o 
  -4   3   1     5302.41     5414.57     76.66 o 
  -3   3   1      398.14      443.34      3.53 o 
  -2   3   1      817.63      754.68      5.44 o 
  -1   3   1      688.45      687.45      7.14 o 
   0   3   1       10.62       16.65      2.72 o 
   1   3   1       32.09       34.22      1.49 o 
   2   3   1    10655.11    10912.65    179.84 o 
   3   3   1     7579.99     7966.46     98.28 o 
   4   3   1      186.68      149.07      2.28 o 
   5   3   1      138.88      157.86      5.68 o 
   6   3   1      550.69      526.24      5.83 o 
   7   3   1       97.55       94.29      4.93 o 
  -7   4   1      144.59      156.89      4.22 o 
  -6   4   1        0.71        2.16      1.49 o 
  -5   4   1      173.58      185.18      4.85 o 
  -4   4   1       96.12      137.73      5.34 o 
  -3   4   1     1318.94     1383.08     12.45 o 
  -2   4   1        1.46        8.57      1.09 o 
  -1   4   1       46.78       45.71      1.85 o 
   0   4   1      270.33      255.93      7.39 o 
   1   4   1     1203.32     1094.59     12.14 o 
   2   4   1       10.79        4.31      1.39 o 
   3   4   1      185.42      228.65      2.50 o 
   4   4   1     1033.00      968.96      8.50 o 
   5   4   1      302.91      317.79      4.26 o 
   6   4   1        9.41        6.12      1.83 o 
   7   4   1       19.37       20.24      4.40 o 
  -7   5   1       82.31       87.77      4.51 o 
  -6   5   1        2.46        5.16      1.93 o 
  -5   5   1       34.18       44.66      1.76 o 
  -4   5   1     2094.98     2138.47     20.08 o 
  -3   5   1       61.49       48.61      1.79 o 
  -2   5   1     2343.97     2380.70     24.73 o 
  -1   5   1     3011.72     2784.42     37.26 o 
   0   5   1     9579.67     8934.44    128.99 o 
   1   5   1     1221.93     1195.41     10.34 o 
   2   5   1     6574.30     6466.96     83.62 o 
   3   5   1     3145.57     3089.36     28.89 o 
   4   5   1       73.40       55.48      1.43 o 
   5   5   1     1599.35     1598.41     15.24 o 
   6   5   1      328.44      343.17      5.75 o 
  -6   6   1      357.96      363.79      8.66 o 
  -5   6   1        9.40        8.95      1.42 o 
  -4   6   1     1729.73     1705.00     15.76 o 
  -3   6   1     1546.73     1523.26     13.23 o 
  -2   6   1       96.76       81.98      3.04 o 
  -1   6   1     1763.65     1812.26     18.12 o 
   0   6   1     1294.11     1276.35     11.96 o 
   1   6   1      154.73      117.67      2.45 o 
   2   6   1       84.32       85.68      4.58 o 
   3   6   1      473.63      506.57      5.10 o 
   4   6   1      387.97      415.66      5.14 o 
   5   6   1      251.78      257.14      3.85 o 
   6   6   1      301.32      284.82      5.50 o 
  -6   7   1       77.55       79.21      4.23 o 
  -5   7   1      507.52      522.95      6.57 o 
  -4   7   1      403.21      392.93      4.48 o 
  -3   7   1       62.04       70.69      2.24 o 
  -2   7   1     2092.42     1945.17     21.06 o 
  -1   7   1     7779.90     7490.49    106.27 o 
   0   7   1      802.51      844.73      8.69 o 
   1   7   1     2279.51     2265.68     24.43 o 
   2   7   1       45.89       55.08      3.69 o 
   3   7   1       23.60       32.90      1.51 o 
   4   7   1      108.96      129.54      2.68 o 
   5   7   1      296.46      302.39      4.36 o 
   6   7   1      557.89      594.48     11.61 o 
  -6   8   1        3.69        2.48      2.75 o 
  -5   8   1       52.91       53.46      2.24 o 
  -4   8   1        3.32        4.11      1.46 o 
  -3   8   1        4.79        7.31      2.05 o 
  -2   8   1     2065.38     2014.71     21.96 o 
  -1   8   1        9.74       17.17      2.55 o 
   0   8   1     3510.42     3440.75     40.42 o 
   1   8   1     2758.04     2759.31     30.86 o 
   2   8   1      544.34      520.00      8.00 o 
   3   8   1      746.53      768.40     12.50 o 
   4   8   1     1225.25     1310.37     12.46 o 
   5   8   1      711.76      719.90      9.51 o 
   6   8   1        1.00        1.98      1.82 o 
  -5   9   1      260.80      277.54      4.72 o 
  -4   9   1      114.00      127.52      2.77 o 
  -3   9   1       21.57       20.20      2.58 o 
  -2   9   1       52.03       46.26      2.98 o 
  -1   9   1     1332.22     1304.81     15.89 o 
   0   9   1      700.73      709.68      8.90 o 
   1   9   1      126.85      138.10      4.56 o 
   2   9   1     1935.46     1958.29     22.10 o 
   3   9   1     2087.56     2029.41     20.30 o 
   4   9   1      138.44      121.64      4.12 o 
   5   9   1      452.65      448.97      5.84 o 
  -5  10   1       36.25       36.85      2.17 o 
  -4  10   1      298.92      296.56      4.91 o 
  -3  10   1     1579.43     1579.05     20.40 o 
  -2  10   1        4.06        4.76      2.79 o 
  -1  10   1      154.83      150.00      5.30 o 
   0  10   1      543.21      561.72      8.75 o 
   1  10   1     1621.59     1640.20     20.66 o 
   2  10   1      101.18      101.46      3.55 o 
   3  10   1       40.87       45.55      2.70 o 
   4  10   1      516.34      515.67     10.20 o 
   5  10   1      183.90      185.43      3.89 o 
  -4  11   1      484.37      481.33      7.18 o 
  -3  11   1       10.00        9.94      3.09 o 
  -2  11   1     2155.54     2107.69     27.88 o 
  -1  11   1      712.88      719.66     13.71 o 
   0  11   1       76.78       74.82      3.71 o 
   1  11   1      136.39      143.55      5.13 o 
   2  11   1        5.58        7.78      3.08 o 
   3  11   1        1.09        4.14      3.05 o 
   4  11   1       31.88       32.09      2.19 o 
  -4  12   1       41.01       42.74      3.50 o 
  -3  12   1      315.50      326.68      7.07 o 
  -2  12   1      655.82      660.96     11.26 o 
  -1  12   1       72.42       77.18      4.16 o 
   0  12   1      771.51      796.80     13.06 o 
   1  12   1     1596.33     1618.21     21.16 o 
   2  12   1      298.51      312.33      7.09 o 
   3  12   1      162.98      154.20      5.47 o 
   4  12   1      417.33      380.90      8.15 o 
  -3  13   1       23.73       16.75      3.28 o 
  -2  13   1       22.11       27.61      3.93 o 
  -1  13   1       80.88       71.53      6.57 o 
   0  13   1      687.37      690.71     15.78 o 
   1  13   1       23.51       29.85      4.84 o 
   2  13   1      272.34      266.21      7.60 o 
   3  13   1      235.75      208.96      7.04 o 
  -2  14   1       48.27       58.78      4.71 o 
  -1  14   1      251.07      252.70      7.77 o 
   0  14   1      321.80      313.66      8.35 o 
   1  14   1       13.28       14.31      3.63 o 
   2  14   1        0.70        1.21      2.80 o 
  -7   0   2      520.40      520.74      8.81 o 
  -6   0   2     1069.19     1060.77     12.00 o 
  -5   0   2       16.95       10.23      1.55 o 
  -4   0   2      140.25      121.13      3.18 o 
  -3   0   2     4807.59     4669.32     59.72 o 
  -2   0   2     2705.54     2942.19     54.71 o 
  -1   0   2      696.26      679.02      8.40 o 
   1   0   2     5101.02     4427.73     44.79 o 
   2   0   2     2486.55     2745.00     29.58 o 
   3   0   2     3574.40     3721.74     64.79 o 
   4   0   2     1768.69     1656.22     20.66 o 
   5   0   2    11504.33    11503.85    227.17 o 
   6   0   2      373.65      339.78      4.76 o 
   7   0   2       65.45       76.30      2.55 o 
  -7   1   2        2.06        3.99      1.14 o 
  -6   1   2      194.28      199.58      3.05 o 
  -5   1   2      885.86      858.71      7.16 o 
  -4   1   2      394.41      450.84      4.15 o 
  -3   1   2     4257.62     4401.05     56.18 o 
  -2   1   2     1797.68     1923.38     22.64 o 
  -1   1   2    13256.77    12468.98    195.72 o 
   1   1   2     5565.86     5809.56     53.94 o 
   2   1   2     1477.99     1426.87      8.36 o 
   3   1   2       20.11       15.48      1.07 o 
   4   1   2     1355.53     1446.19     12.12 o 
   5   1   2       68.87       73.08      2.47 o 
   6   1   2       41.32       43.60      1.86 o 
   7   1   2       31.78       33.81      1.49 o 
  -7   2   2       37.74       38.20      3.92 o 
  -6   2   2       69.15       73.48      3.03 o 
  -5   2   2     1514.11     1583.21     13.42 o 
  -4   2   2      871.39      891.00      7.54 o 
  -3   2   2     4955.03     5063.37     59.62 o 
  -2   2   2     2683.50     2439.76     19.94 o 
  -1   2   2    14349.83    13285.50    216.64 o 
   0   2   2     2476.50     2418.85     53.50 o 
   1   2   2    46201.88    27034.69   1358.74 o 
   2   2   2     3056.94     2990.16     23.48 o 
   3   2   2     1638.49     1758.10     12.60 o 
   4   2   2     4160.83     4160.49     40.17 o 
   5   2   2      859.10      836.58      7.04 o 
   6   2   2        3.10        4.26      1.07 o 
   7   2   2        7.27        6.90      1.92 o 
  -7   3   2      175.37      166.43      5.74 o 
  -6   3   2       31.29       27.71      2.54 o 
  -5   3   2     1124.03     1185.81     14.65 o 
  -4   3   2       84.85       70.48      5.27 o 
  -3   3   2      183.72      185.72      4.09 o 
  -2   3   2      269.83      303.84      4.11 o 
  -1   3   2     4155.27     4259.21     45.54 o 
   0   3   2      793.20      833.07      6.30 o 
   1   3   2     1942.91     1933.54     24.74 o 
   2   3   2      138.56      158.27      1.88 o 
   3   3   2      629.64      620.14      4.71 o 
   4   3   2      508.11      479.17      3.82 o 
   5   3   2       37.95       38.17      1.20 o 
   6   3   2      177.44      179.74      2.95 o 
   7   3   2      213.95      216.40      6.41 o 
  -7   4   2      296.69      303.06      5.54 o 
  -6   4   2      499.51      495.04      6.32 o 
  -5   4   2      571.43      609.26      7.77 o 
  -4   4   2      410.38      441.53      4.05 o 
  -3   4   2    12205.92    12559.44    187.25 o 
  -2   4   2      570.10      566.44      7.63 o 
  -1   4   2      771.51      929.57      7.65 o 
   0   4   2      179.48      199.37      2.26 o 
   1   4   2     2504.42     2487.35     43.82 o 
   2   4   2     3539.92     3330.55     30.71 o 
   3   4   2     1597.64     1652.62     13.65 o 
   4   4   2      786.70      796.77      7.76 o 
   5   4   2     1880.54     1929.70     17.60 o 
   6   4   2      392.53      414.23      6.78 o 
   7   4   2       19.07       16.18      6.99 o 
  -7   5   2        8.47        5.94      2.03 o 
  -6   5   2       60.21       67.27      3.08 o 
  -5   5   2       41.36       41.08      1.91 o 
  -4   5   2      359.52      332.92      3.52 o 
  -3   5   2     3846.35     4014.38     41.05 o 
  -2   5   2      142.16      190.44      3.89 o 
  -1   5   2     1958.15     1853.36     24.22 o 
   0   5   2     4444.01     4287.59     48.09 o 
   1   5   2      595.84      740.06      6.82 o 
   2   5   2      979.19      890.26      6.92 o 
   3   5   2      730.26      775.88      6.76 o 
   4   5   2       50.26       42.50      1.87 o 
   5   5   2      183.81      180.51      5.48 o 
   6   5   2        6.78        7.43      1.38 o 
  -6   6   2      259.05      247.59      6.02 o 
  -5   6   2      416.56      386.81      5.16 o 
  -4   6   2       84.69       78.82      2.44 o 
  -3   6   2     2853.77     2877.80     28.09 o 
  -2   6   2     8489.15     8191.44    118.09 o 
  -1   6   2     3682.07     3678.39     46.84 o 
   0   6   2     1669.52     1679.34     15.92 o 
   1   6   2    14352.34    12933.64    223.86 o 
   2   6   2        8.84        9.59      1.38 o 
   3   6   2      314.64      342.78      3.61 o 
   4   6   2      451.83      438.43      6.28 o 
   5   6   2      374.71      394.90      6.37 o 
   6   6   2        1.18        1.17      2.76 o 
  -6   7   2       28.34       32.57      5.02 o 
  -5   7   2      468.90      485.95      5.45 o 
  -4   7   2      784.74      809.37      7.75 o 
  -3   7   2      500.43      544.82      5.42 o 
  -2   7   2      555.54      598.94      6.98 o 
  -1   7   2      870.17      898.63     10.01 o 
   0   7   2     2007.42     2135.47     23.08 o 
   1   7   2      980.65     1012.74     11.48 o 
   2   7   2     1133.91     1144.29     12.44 o 
   3   7   2       72.80       72.98      3.35 o 
   4   7   2      506.65      498.68      4.99 o 
   5   7   2      101.27      106.63      3.00 o 
   6   7   2      217.04      208.75      7.36 o 
  -6   8   2      652.18      641.48     14.57 o 
  -5   8   2      308.60      299.93      6.49 o 
  -4   8   2        0.07        0.51      1.25 o 
  -3   8   2      327.61      331.49      5.19 o 
  -2   8   2      286.18      306.97      5.10 o 
  -1   8   2      242.06      231.92      4.51 o 
   0   8   2      336.40      349.39      5.19 o 
   1   8   2      918.81      890.40      9.75 o 
   2   8   2      994.65      964.25     10.27 o 
   3   8   2     2520.73     2465.79     25.63 o 
   4   8   2      102.16      104.43      4.27 o 
   5   8   2     1327.66     1353.14     23.83 o 
   6   8   2        9.84        9.25      2.36 o 
  -5   9   2      143.45      146.13      2.96 o 
  -4   9   2      780.97      765.84     10.26 o 
  -3   9   2     1347.70     1338.62     15.59 o 
  -2   9   2       80.71       79.27      3.44 o 
  -1   9   2     2673.14     2546.13     30.61 o 
   0   9   2     2643.30     2601.83     31.56 o 
   1   9   2       10.11       12.14      2.04 o 
   2   9   2     1095.63     1123.46     13.41 o 
   3   9   2      218.97      208.91      3.92 o 
   4   9   2       81.71       75.10      3.28 o 
   5   9   2        0.02        1.53      1.91 o 
  -5  10   2     1163.88     1188.60     23.30 o 
  -4  10   2      972.59     1000.67     13.68 o 
  -3  10   2      557.50      533.88      8.93 o 
  -2  10   2      253.05      253.61      5.27 o 
  -1  10   2      137.21      139.40      6.01 o 
   0  10   2      286.81      275.66      5.41 o 
   1  10   2     3515.40     3441.71     43.07 o 
   2  10   2      103.59       97.13      4.87 o 
   3  10   2       44.66       57.46      4.48 o 
   4  10   2       93.43      102.22      7.60 o 
   5  10   2        2.40        3.34      2.45 o 
  -5  11   2      631.73      630.93     16.46 o 
  -4  11   2      958.88      902.32     23.25 o 
  -3  11   2      281.20      280.41      7.37 o 
  -2  11   2      145.31      143.91      4.78 o 
  -1  11   2      125.55      141.66      5.09 o 
   0  11   2       23.43       26.36      2.97 o 
   1  11   2       76.29       77.02      4.74 o 
   2  11   2      119.45      119.23      5.16 o 
   3  11   2      689.34      687.99      8.91 o 
   4  11   2      436.59      416.98     12.73 o 
  -4  12   2       28.83       33.81      2.46 o 
  -3  12   2      408.29      385.26      7.92 o 
  -2  12   2      114.78      114.19      5.99 o 
  -1  12   2      101.05      105.77      5.13 o 
   0  12   2      228.20      218.24      7.29 o 
   1  12   2      288.62      279.53      7.71 o 
   2  12   2        0.98        2.29      2.30 o 
   3  12   2        1.19        2.64      2.14 o 
   4  12   2       78.83       75.19      4.63 o 
  -3  13   2      106.38      108.08      6.20 o 
  -2  13   2       25.22       23.11      3.64 o 
  -1  13   2      588.30      586.85     10.73 o 
   0  13   2      657.92      673.96     12.56 o 
   1  13   2       26.39       28.25      4.58 o 
   2  13   2       82.35       94.02      4.51 o 
   3  13   2      600.64      592.18     10.79 o 
  -2  14   2       25.80       28.83      4.20 o 
  -1  14   2      418.33      419.20     10.76 o 
   0  14   2       23.40       23.58      3.96 o 
   1  14   2       73.55       81.25      6.31 o 
   2  14   2        7.68        6.29      3.52 o 
  -7   1   3      960.95      944.48     11.07 o 
  -6   1   3     1173.86     1152.99      9.98 o 
  -5   1   3      232.24      231.17      2.72 o 
  -4   1   3     2293.22     2129.71     19.95 o 
  -3   1   3     6469.27     6392.46     92.04 o 
  -2   1   3     3842.94     4174.97     46.67 o 
  -1   1   3    12864.67    12629.16    231.36 o 
   0   1   3    18950.03    15324.44    464.32 o 
   1   1   3     1346.63     1181.34      6.98 o 
   2   1   3       37.93       33.40      0.79 o 
   3   1   3     1380.62     1395.45      8.91 o 
   4   1   3     3370.58     3445.44     31.21 o 
   5   1   3      269.57      256.97      3.25 o 
   6   1   3        6.88       12.75      1.08 o 
   7   1   3      146.83      154.72      3.46 o 
  -7   2   3        5.28        4.36      1.92 o 
  -6   2   3       82.68       75.27      1.73 o 
  -5   2   3       47.84       34.19      1.85 o 
  -4   2   3      128.58      122.08      1.91 o 
  -3   2   3      519.23      638.87     12.00 o 
  -2   2   3        1.59       10.85      1.66 o 
  -1   2   3     1758.55     1786.41     14.92 o 
   0   2   3      540.36      545.38      4.04 o 
   1   2   3     6160.91     6398.35    104.28 o 
   3   2   3        8.92       19.84      1.39 o 
   4   2   3      175.42      172.81      3.11 o 
   5   2   3        1.71        1.10      0.89 o 
   6   2   3      156.38      162.17      2.07 o 
   7   2   3        4.57        5.97      1.82 o 
  -7   3   3      599.28      592.97      7.75 o 
  -6   3   3      184.38      200.65      3.43 o 
  -5   3   3      169.33      151.15      3.67 o 
  -4   3   3     1620.62     1731.10     26.68 o 
  -3   3   3     5899.14     5618.27     60.60 o 
  -2   3   3      707.06      964.45      8.47 o 
  -1   3   3        5.25        7.75      1.20 o 
   0   3   3    15366.48    13235.27    219.21 o 
   1   3   3    23885.50    17790.46    838.24 o 
   2   3   3      637.04      824.24      5.92 o 
   3   3   3     1601.00     1367.24     12.95 o 
   4   3   3     1629.51     1634.73     11.89 o 
   5   3   3       10.91       11.13      0.90 o 
   6   3   3      154.12      140.63      4.66 o 
   7   3   3      467.46      480.55      9.56 o 
  -7   4   3        1.85       10.76      4.27 o 
  -6   4   3       45.62       41.73      3.92 o 
  -5   4   3      661.89      601.18     12.63 o 
  -4   4   3      126.82      134.34      2.64 o 
  -3   4   3       27.04       14.48      0.78 o 
  -2   4   3      260.04      227.72      3.18 o 
  -1   4   3     2366.74     2621.22     26.25 o 
   0   4   3     2332.63     2462.19     26.52 o 
   1   4   3      293.96      284.88      2.85 o 
   2   4   3     2809.55     3290.69     37.48 o 
   3   4   3      187.36      171.05      2.14 o 
   4   4   3      117.89      108.66      2.26 o 
   5   4   3       93.65       95.50      2.15 o 
   6   4   3       41.88       40.99      2.22 o 
  -7   5   3      739.94      729.45     15.33 o 
  -6   5   3      314.27      318.07      7.94 o 
  -5   5   3      312.67      292.45      8.12 o 
  -4   5   3     3049.66     3037.65     29.28 o 
  -3   5   3     4148.85     4200.08     42.92 o 
  -2   5   3       50.61       51.65      1.71 o 
  -1   5   3      375.94      297.00      3.85 o 
   0   5   3     1262.44     1109.44     15.43 o 
   1   5   3     5387.42     5575.72     76.69 o 
   2   5   3       62.58       64.46      1.68 o 
   3   5   3       52.54       62.49      1.45 o 
   4   5   3      375.32      354.05      4.69 o 
   5   5   3      667.57      645.78      5.50 o 
   6   5   3       46.33       58.82      2.87 o 
  -6   6   3       14.43       11.48      2.71 o 
  -5   6   3      101.95       97.03      1.79 o 
  -4   6   3       71.27       70.78      1.51 o 
  -3   6   3       37.04       26.29      1.69 o 
  -2   6   3      791.43      799.12      8.12 o 
  -1   6   3     5298.18     5272.03     64.95 o 
   0   6   3       94.54       85.60      5.68 o 
   1   6   3     1489.49     1523.38     14.55 o 
   2   6   3     1109.88     1098.69     10.45 o 
   3   6   3       78.55       93.53      3.70 o 
   4   6   3      940.97      875.53      7.42 o 
   5   6   3      228.56      214.06      3.17 o 
   6   6   3       26.61       23.28      2.89 o 
  -6   7   3        8.36        5.51      3.12 o 
  -5   7   3        7.91       10.25      2.88 o 
  -4   7   3       33.20       35.73      1.45 o 
  -3   7   3     3663.03     3565.94     46.87 o 
  -2   7   3     4290.06     4172.87     50.20 o 
  -1   7   3      317.61      291.24      4.53 o 
   0   7   3     4106.56     3910.60     45.42 o 
   1   7   3      975.43      923.76      9.27 o 
   2   7   3       50.40       59.40      2.20 o 
   3   7   3     2329.29     2368.86     23.35 o 
   4   7   3     2819.28     2741.33     28.94 o 
   5   7   3        0.67        2.18      1.70 o 
   6   7   3      368.93      418.11      9.40 o 
  -6   8   3      196.92      191.61      7.08 o 
  -5   8   3      455.02      460.83      5.59 o 
  -4   8   3        2.47        5.35      1.23 o 
  -3   8   3     1119.89     1114.82     12.66 o 
  -2   8   3     1388.09     1414.43     15.77 o 
  -1   8   3      573.83      551.95      7.51 o 
   0   8   3       23.67       34.97      4.37 o 
   1   8   3       68.13       59.72      2.77 o 
   2   8   3      104.31      111.34      4.69 o 
   3   8   3      715.60      715.27     10.52 o 
   4   8   3        7.53       13.00      2.54 o 
   5   8   3      291.86      272.82      4.70 o 
  -5   9   3       67.42       68.81      3.92 o 
  -4   9   3      737.74      773.12      8.04 o 
  -3   9   3      258.07      247.92      5.68 o 
  -2   9   3       30.98       31.03      2.62 o 
  -1   9   3      164.74      152.09      3.90 o 
   0   9   3     1119.65     1131.94     13.01 o 
   1   9   3        9.19       10.02      2.11 o 
   2   9   3       22.46       28.23      2.62 o 
   3   9   3      346.10      366.14      7.61 o 
   4   9   3      765.11      716.68      8.20 o 
   5   9   3       22.30       24.30      2.20 o 
  -5  10   3       41.59       42.99      5.26 o 
  -4  10   3       96.68       97.48      3.83 o 
  -3  10   3      532.91      524.54      8.92 o 
  -2  10   3       24.81       24.85      2.75 o 
  -1  10   3     1224.54     1228.27     14.77 o 
   0  10   3      638.89      647.50      9.81 o 
   1  10   3     1254.80     1218.91     14.85 o 
   2  10   3     4397.91     4298.94     57.92 o 
   3  10   3      249.50      254.60      5.19 o 
   4  10   3       10.04        9.75      1.48 o 
   5  10   3      326.72      339.27      9.06 o 
  -5  11   3       28.15       25.46      9.19 o 
  -4  11   3       50.34       56.85      3.41 o 
  -3  11   3      299.61      293.17      8.07 o 
  -2  11   3       99.04      107.65      5.34 o 
  -1  11   3       46.67       56.33      5.23 o 
   0  11   3      127.56      130.96      4.82 o 
   1  11   3      371.96      374.05      6.89 o 
   2  11   3      266.30      262.48      5.29 o 
   3  11   3     1079.83     1064.97     12.39 o 
   4  11   3      275.02      270.41      5.22 o 
  -4  12   3      289.61      289.86      9.43 o 
  -3  12   3      996.66      984.90     16.67 o 
  -2  12   3      929.76      960.31     14.12 o 
  -1  12   3       40.41       45.48      4.54 o 
   0  12   3       94.22       93.41      6.73 o 
   1  12   3      122.48      116.53      9.15 o 
   2  12   3      168.35      164.81      5.01 o 
   3  12   3      236.70      209.34     12.42 o 
   4  12   3       47.32       40.16      4.27 o 
  -3  13   3      135.92      125.95      6.06 o 
  -2  13   3      189.41      189.31      6.90 o 
  -1  13   3      110.90      126.78      5.96 o 
   0  13   3        4.13        4.38      3.40 o 
   1  13   3      144.73      144.00      6.15 o 
   2  13   3      147.98      138.04      4.94 o 
   3  13   3       25.10       23.40      2.96 o 
  -2  14   3      438.14      443.98     12.20 o 
  -1  14   3     2108.11     2133.53     33.15 o 
   0  14   3      344.24      342.29      9.70 o 
   1  14   3      543.12      552.21     12.81 o 
  -7   0   4      357.42      351.82      8.15 o 
  -6   0   4      274.43      263.62      4.76 o 
  -5   0   4     1352.73     1248.12     14.12 o 
  -4   0   4     5445.69     5433.36     76.04 o 
  -3   0   4     3198.89     3416.01     47.67 o 
  -2   0   4     8337.42     8279.68    226.16 o 
  -1   0   4     4613.73     4686.21    100.39 o 
   0   0   4      287.24      371.61      2.34 o 
   1   0   4      637.62      563.79      5.13 o 
   2   0   4     8335.76     9150.65    128.34 o 
   3   0   4     3116.62     3246.55     38.45 o 
   4   0   4      549.26      585.62      5.67 o 
   5   0   4       32.78       37.13      1.52 o 
   6   0   4      266.56      254.59      4.87 o 
   7   0   4        4.19       -0.06      3.16 o 
  -7   1   4       24.05       20.48      2.04 o 
  -6   1   4       23.95       18.52      1.25 o 
  -5   1   4      850.62      824.13      7.29 o 
  -4   1   4      992.55     1050.05      8.11 o 
  -3   1   4      723.98      707.12      9.63 o 
  -2   1   4     1116.49     1176.80     10.83 o 
  -1   1   4     2620.73     2771.64     58.05 o 
   0   1   4     8057.25     7991.65    107.62 o 
   1   1   4      162.76      260.67      2.47 o 
   2   1   4      463.06      408.95      2.01 o 
   3   1   4     1404.18     1484.47      9.44 o 
   4   1   4     1184.35     1237.36      8.99 o 
   5   1   4      892.59      888.22      7.05 o 
   6   1   4        2.02        3.88      0.95 o 
   7   1   4       23.46       27.06      4.24 o 
  -7   2   4      141.42      136.38      4.52 o 
  -6   2   4     1024.94     1034.92     11.14 o 
  -5   2   4      545.99      568.47      5.41 o 
  -4   2   4     1011.68     1017.21      9.58 o 
  -3   2   4      513.43      538.32      6.30 o 
  -2   2   4     2621.25     2614.43     28.21 o 
  -1   2   4      215.27      259.83      1.95 o 
   0   2   4    11344.44    10571.15    171.92 o 
   1   2   4       81.07      141.20      0.90 o 
   2   2   4     4670.54     4495.46     36.87 o 
   3   2   4     2156.77     2145.03     15.13 o 
   4   2   4     2227.73     2302.81     18.94 o 
   5   2   4      733.95      700.06      5.15 o 
   6   2   4     1479.17     1460.93     15.20 o 
   7   2   4       82.64       83.28      4.37 o 
  -7   3   4       34.29       32.25      2.90 o 
  -6   3   4       65.39       63.90      2.50 o 
  -5   3   4       31.69       34.08      3.06 o 
  -4   3   4       64.35       64.13      3.02 o 
  -3   3   4     1001.40      950.86      9.96 o 
  -2   3   4     6614.64     6885.67     89.23 o 
  -1   3   4     3257.51     3656.80     38.18 o 
   0   3   4     7587.42     7285.59    181.29 o 
   1   3   4     3838.28     3913.92     36.41 o 
   2   3   4       64.47       68.41      1.29 o 
   3   3   4       61.52       63.59      2.77 o 
   4   3   4       38.01       40.60      1.12 o 
   5   3   4       56.19       52.47      1.29 o 
   6   3   4       37.40       47.91      3.20 o 
  -7   4   4      342.54      346.38      5.91 o 
  -6   4   4      298.72      292.39      5.28 o 
  -5   4   4      451.07      515.92      9.37 o 
  -4   4   4     7392.10     7637.67    129.59 o 
  -3   4   4      331.41      345.44      4.30 o 
  -2   4   4     2995.03     2863.17     28.65 o 
  -1   4   4      866.69      636.70      5.64 o 
   0   4   4    14770.83    13881.31    237.72 o 
   1   4   4     2018.42     1982.90     18.28 o 
   2   4   4    10509.76    10565.06    145.63 o 
   3   4   4      174.62      144.46      2.16 o 
   4   4   4       62.53       75.08      2.16 o 
   5   4   4      748.46      713.16      5.82 o 
   6   4   4      183.07      186.06      7.33 o 
  -7   5   4      319.77      322.40      7.47 o 
  -6   5   4      223.94      219.08      4.93 o 
  -5   5   4        8.31       12.35      2.85 o 
  -4   5   4     1268.61     1323.06     11.52 o 
  -3   5   4      124.19      124.76      1.78 o 
  -2   5   4      184.98      224.30      4.01 o 
  -1   5   4      486.06      554.72      5.19 o 
   0   5   4       58.81       98.01      3.03 o 
   1   5   4      989.82      991.48      8.61 o 
   2   5   4     5782.05     6168.56     70.83 o 
   3   5   4       33.59       47.13      1.19 o 
   4   5   4      415.23      406.34      4.43 o 
   5   5   4      352.06      338.20      3.93 o 
   6   5   4       61.89       67.18      4.50 o 
  -6   6   4      327.26      360.92     11.20 o 
  -5   6   4      746.96      734.18     11.28 o 
  -4   6   4      860.23      904.73      8.11 o 
  -3   6   4       37.56       42.60      4.08 o 
  -2   6   4      620.31      638.94      7.24 o 
  -1   6   4     1571.82     1525.80     14.70 o 
   0   6   4      151.01      130.50      2.81 o 
   1   6   4      323.00      315.34      3.54 o 
   2   6   4      445.57      475.82      5.32 o 
   3   6   4      858.83      881.47      7.35 o 
   4   6   4      879.40      911.89     11.16 o 
   5   6   4      357.26      350.01      9.99 o 
   6   6   4     1004.06     1001.54     18.54 o 
  -6   7   4      425.71      462.08     10.89 o 
  -5   7   4       12.44       18.50      1.44 o 
  -4   7   4        0.85        5.17      1.30 o 
  -3   7   4     3476.64     3358.14     41.02 o 
  -2   7   4     2948.85     2848.80     31.96 o 
  -1   7   4       35.52       33.82      2.14 o 
   0   7   4     1153.73     1127.03     11.98 o 
   1   7   4      907.15      890.39     11.02 o 
   2   7   4      259.51      268.04      3.42 o 
   3   7   4      145.57      153.97      3.45 o 
   4   7   4      106.70      108.09      1.87 o 
   5   7   4      166.59      155.62      2.71 o 
   6   7   4      182.57      178.25      4.74 o 
  -6   8   4        7.53        9.84      4.31 o 
  -5   8   4       26.06       25.80      1.17 o 
  -4   8   4     1243.68     1274.01     13.62 o 
  -3   8   4      795.19      753.55      9.44 o 
  -2   8   4     4173.29     4084.14     54.89 o 
  -1   8   4     2894.66     2930.65     34.63 o 
   0   8   4     2083.56     2132.35     23.06 o 
   1   8   4      741.59      714.66      8.60 o 
   2   8   4     1593.04     1669.72     18.22 o 
   3   8   4       30.90       37.56      1.90 o 
   4   8   4        4.55        6.71      1.41 o 
   5   8   4      210.27      213.35      5.30 o 
  -5   9   4        5.75        6.51      2.40 o 
  -4   9   4      173.58      159.74      2.95 o 
  -3   9   4      514.82      513.13      7.68 o 
  -2   9   4      779.01      779.03     10.96 o 
  -1   9   4      177.40      165.10      4.56 o 
   0   9   4      302.27      321.06      5.59 o 
   1   9   4     1258.29     1300.85     14.72 o 
   2   9   4      776.12      767.05      9.53 o 
   3   9   4       58.42       63.26      2.70 o 
   4   9   4      535.91      558.80     10.07 o 
   5   9   4      552.19      544.24      8.77 o 
  -5  10   4       53.48       58.60      3.95 o 
  -4  10   4      164.80      163.39      6.52 o 
  -3  10   4      140.27      147.31      5.25 o 
  -2  10   4     1046.64     1063.50     18.94 o 
  -1  10   4       50.99       50.24      4.33 o 
   0  10   4     1703.59     1637.22     20.30 o 
   1  10   4      450.78      407.23      6.94 o 
   2  10   4      634.01      647.78      9.35 o 
   3  10   4      187.86      202.78      4.96 o 
   4  10   4      192.51      199.86      4.02 o 
   5  10   4       89.73       97.05      9.46 o 
  -4  11   4      227.01      216.76      9.13 o 
  -3  11   4      762.07      779.59     12.71 o 
  -2  11   4      516.31      532.35      8.83 o 
  -1  11   4        9.55        8.03      3.76 o 
   0  11   4     1536.28     1568.80     22.19 o 
   1  11   4     1393.13     1439.39     20.52 o 
   2  11   4      225.97      221.47      7.85 o 
   3  11   4       24.86       29.76      2.45 o 
   4  11   4       77.96       75.58      2.78 o 
  -4  12   4      189.73      186.55      6.58 o 
  -3  12   4       37.37       40.10      3.97 o 
  -2  12   4      130.12      122.14      5.15 o 
  -1  12   4      408.52      407.77      7.96 o 
   0  12   4      704.89      688.96     11.85 o 
   1  12   4       26.11       32.08      3.62 o 
   2  12   4      516.39      505.38      8.20 o 
   3  12   4       17.06       17.40      3.09 o 
  -3  13   4      554.32      569.92     11.00 o 
  -2  13   4       92.55      102.44      6.73 o 
  -1  13   4        0.04        3.57      3.00 o 
   0  13   4      194.57      207.85      9.75 o 
   1  13   4      397.11      420.14      8.42 o 
   2  13   4      122.80      131.65      5.42 o 
   3  13   4       30.47       28.77      4.59 o 
  -2  14   4       83.60       83.47      5.98 o 
  -1  14   4        0.57        2.72      3.37 o 
   0  14   4      148.25      164.54      6.31 o 
   1  14   4       28.80       29.26      4.45 o 
  -7   1   5       95.51       96.88      3.58 o 
  -6   1   5      634.77      588.08      4.86 o 
  -5   1   5      399.95      395.92      3.62 o 
  -4   1   5       34.00       29.90      3.17 o 
  -3   1   5     5287.47     5561.55     75.38 o 
  -2   1   5    23225.52    22310.34    527.28 o 
  -1   1   5    11209.04    11638.56    179.29 o 
   0   1   5      451.49      465.33      2.76 o 
   1   1   5     2596.64     2640.86     18.16 o 
   2   1   5     3031.23     2891.04     34.67 o 
   3   1   5      452.30      502.75      3.08 o 
   4   1   5     1812.34     1709.78     12.79 o 
   5   1   5     1901.10     1865.51     16.56 o 
   6   1   5      230.76      214.98      4.19 o 
  -7   2   5       72.28       72.77      3.28 o 
  -6   2   5        1.37        1.62      1.61 o 
  -5   2   5      584.05      604.11      6.37 o 
  -4   2   5      568.23      564.25     10.08 o 
  -3   2   5     2656.36     2789.39     32.81 o 
  -2   2   5       48.21       55.71      1.60 o 
  -1   2   5      213.98      241.67      5.33 o 
   0   2   5      848.33      988.17      7.46 o 
   1   2   5      177.96      262.33      2.50 o 
   2   2   5      218.71      208.95      3.91 o 
   3   2   5      534.83      527.75      3.74 o 
   4   2   5       73.25       77.82      1.50 o 
   5   2   5       34.15       41.30      0.90 o 
   6   2   5       35.76       29.89      2.52 o 
  -7   3   5       24.74       25.49      2.89 o 
  -6   3   5     1687.09     1734.61     20.24 o 
  -5   3   5     1689.70     1769.78     31.02 o 
  -4   3   5      115.66      137.81     10.59 o 
  -3   3   5     4352.10     4245.05     59.31 o 
  -2   3   5     6045.01     5916.43    114.70 o 
  -1   3   5       72.40       53.23      1.44 o 
   0   3   5       54.40       69.91      1.17 o 
   1   3   5    18199.03    16301.59    448.55 o 
   2   3   5     4779.75     4507.62     45.11 o 
   3   3   5       41.64       50.66      1.30 o 
   4   3   5      157.47      173.35      1.80 o 
   5   3   5      879.80      877.92      6.62 o 
   6   3   5      228.30      229.08      5.53 o 
  -7   4   5       65.72       68.83      3.36 o 
  -6   4   5      221.93      189.11      4.35 o 
  -5   4   5      199.16      193.17      5.77 o 
  -4   4   5      406.20      420.93      7.18 o 
  -3   4   5      314.18      325.75     11.97 o 
  -2   4   5      389.72      359.21      3.80 o 
  -1   4   5     1420.62     1458.62     13.11 o 
   0   4   5     8246.93     8407.33    117.55 o 
   1   4   5     1985.75     2138.54     19.19 o 
   2   4   5        9.80       14.22      0.98 o 
   3   4   5      485.40      478.77      4.09 o 
   4   4   5      677.07      663.64      4.94 o 
   5   4   5      289.72      276.57      3.03 o 
   6   4   5       20.56       21.63      3.36 o 
  -7   5   5       53.70       57.78      3.92 o 
  -6   5   5      515.77      528.65     11.09 o 
  -5   5   5      552.24      556.09     14.04 o 
  -4   5   5      514.73      512.29      8.23 o 
  -3   5   5      401.97      399.34      4.60 o 
  -2   5   5     2479.95     2334.18     24.06 o 
  -1   5   5     1021.27      925.26      8.69 o 
   0   5   5     2728.65     2892.58     29.19 o 
   1   5   5     8259.27     7898.20    122.77 o 
   2   5   5     4465.42     4427.63     44.90 o 
   3   5   5      208.47      206.25      4.45 o 
   4   5   5      370.58      373.49      4.06 o 
   5   5   5      717.31      762.23      6.26 o 
   6   5   5      199.76      225.58      8.44 o 
  -6   6   5       55.87       66.70     14.70 o 
  -5   6   5      174.97      179.01      4.70 o 
  -4   6   5      201.92      228.30      2.90 o 
  -3   6   5        4.29        4.54      0.88 o 
  -2   6   5      430.33      436.37      5.67 o 
  -1   6   5      237.63      244.69      8.81 o 
   0   6   5        5.24        7.21      1.41 o 
   1   6   5      463.26      467.48      6.03 o 
   2   6   5      555.93      535.52      4.76 o 
   3   6   5        8.67        9.96      1.13 o 
   4   6   5      770.17      727.63      6.97 o 
   5   6   5       88.49       70.98      3.77 o 
   6   6   5       75.43       73.45      4.13 o 
  -6   7   5      927.07      865.75     25.53 o 
  -5   7   5      182.35      180.92      5.58 o 
  -4   7   5       78.48       58.21      2.63 o 
  -3   7   5      644.59      648.33      8.93 o 
  -2   7   5      794.45      803.51      9.09 o 
  -1   7   5       43.76       57.44      2.58 o 
   0   7   5       48.23       38.60      1.84 o 
   1   7   5       68.51       52.96      2.19 o 
   2   7   5     1323.14     1400.06     12.87 o 
   3   7   5     1052.31      988.79      8.63 o 
   4   7   5      168.67      173.85      2.41 o 
   5   7   5      758.86      764.39     10.58 o 
   6   7   5      166.45      186.11      4.90 o 
  -6   8   5       21.26       16.88      5.83 o 
  -5   8   5        1.86        3.76      2.23 o 
  -4   8   5      196.93      172.99      2.82 o 
  -3   8   5     1168.57     1141.92     14.62 o 
  -2   8   5      448.97      465.46      6.69 o 
  -1   8   5      356.74      324.24      5.42 o 
   0   8   5     2014.53     1991.67     21.47 o 
   1   8   5      149.56      147.07      3.59 o 
   2   8   5     1361.94     1313.44     15.94 o 
   3   8   5     1180.07     1099.44     20.88 o 
   4   8   5      378.99      377.61      4.04 o 
   5   8   5       40.98       40.17      3.06 o 
  -5   9   5      108.03      101.84      4.21 o 
  -4   9   5      602.30      582.45      9.82 o 
  -3   9   5        1.82        2.88      2.36 o 
  -2   9   5     3042.57     2949.31     35.76 o 
  -1   9   5     1766.56     1830.21     22.10 o 
   0   9   5        7.42       10.61      2.22 o 
   1   9   5     2520.81     2487.49     29.86 o 
   2   9   5      462.73      476.62      5.98 o 
   3   9   5       99.67       93.56      3.90 o 
   4   9   5      589.73      575.71      6.87 o 
   5   9   5      263.34      248.94      6.35 o 
  -5  10   5      269.02      240.15      6.27 o 
  -4  10   5     1142.25     1069.10     25.39 o 
  -3  10   5        9.98        9.57      3.41 o 
  -2  10   5      357.55      363.97      6.63 o 
  -1  10   5      640.19      663.11     10.28 o 
   0  10   5      143.60      144.01      4.32 o 
   1  10   5        3.27        7.75      2.89 o 
   2  10   5      250.03      239.33      5.46 o 
   3  10   5       28.76       30.16      1.99 o 
   4  10   5      287.88      278.04      6.82 o 
  -4  11   5       75.60       65.45      6.67 o 
  -3  11   5      864.34      864.58     14.08 o 
  -2  11   5      104.20      106.42      4.83 o 
  -1  11   5       55.43       60.23      3.62 o 
   0  11   5        5.94        9.82      2.57 o 
   1  11   5       14.48       15.37      2.52 o 
   2  11   5        3.23        4.75      2.92 o 
   3  11   5       51.29       52.13      2.62 o 
   4  11   5       17.36       20.02      4.06 o 
  -4  12   5      159.36      157.70      9.06 o 
  -3  12   5      739.65      728.72     12.10 o 
  -2  12   5      311.50      313.03      8.91 o 
  -1  12   5      133.64      143.76      8.58 o 
   0  12   5     1464.80     1479.38     20.79 o 
   1  12   5      935.09      938.84     14.29 o 
   2  12   5      626.27      612.85     10.00 o 
   3  12   5      937.39      943.61     22.48 o 
  -3  13   5      243.31      247.03      9.06 o 
  -2  13   5      848.84      825.19     13.72 o 
  -1  13   5      339.32      360.46     12.19 o 
   0  13   5      271.99      264.69      7.89 o 
   1  13   5     1156.19     1123.36     16.95 o 
   2  13   5      127.62      136.46      4.62 o 
  -1  14   5      152.65      150.00      7.25 o 
   0  14   5       10.14       13.98      3.98 o 
   1  14   5        1.01        1.28      2.69 o 
  -7   0   6     2153.67     2150.88     52.03 o 
  -6   0   6      253.52      241.08      4.75 o 
  -5   0   6      316.45      304.91      3.57 o 
  -4   0   6      128.90      100.10      2.71 o 
  -3   0   6     6117.20     6570.22    170.96 o 
  -2   0   6     2367.09     2463.63     46.22 o 
  -1   0   6       25.79       47.97      2.21 o 
   0   0   6       32.38       32.27      0.83 o 
   1   0   6     9213.43     9559.14    182.38 o 
   2   0   6     1502.58     1500.35     15.44 o 
   3   0   6     2868.33     2674.71     30.24 o 
   4   0   6     2776.58     2706.09     31.67 o 
   5   0   6      331.06      334.70      6.12 o 
   6   0   6      246.98      268.96     10.46 o 
  -7   1   6        0.15        0.98      2.04 o 
  -6   1   6       29.35       33.10      1.29 o 
  -5   1   6      501.17      524.38      4.36 o 
  -4   1   6        6.72        9.19      1.82 o 
  -3   1   6       88.49      105.71      2.72 o 
  -2   1   6      612.51      784.78      6.21 o 
  -1   1   6      286.44      335.63      2.23 o 
   0   1   6      489.05      534.59      3.16 o 
   1   1   6      587.36      514.95      5.41 o 
   2   1   6        3.01        5.32      1.49 o 
   3   1   6      134.06      122.55      1.17 o 
   4   1   6      396.14      365.90      2.59 o 
   5   1   6       16.55       23.43      2.12 o 
   6   1   6        9.68        7.42      1.36 o 
  -7   2   6      723.02      719.34     10.89 o 
  -6   2   6     2213.73     2227.17     22.39 o 
  -5   2   6      194.00      198.61      4.89 o 
  -4   2   6     1141.75     1168.85     16.53 o 
  -3   2   6    11985.55    11917.81    228.42 o 
  -2   2   6     1413.92     1343.22     13.29 o 
  -1   2   6     7075.33     7340.26    110.39 o 
   0   2   6     1280.30     1077.55      7.51 o 
   1   2   6     6184.04     6368.57     63.31 o 
   2   2   6       38.80       28.61      1.10 o 
   3   2   6      513.32      574.42      5.27 o 
   4   2   6       45.83       47.81      0.94 o 
   5   2   6      451.09      455.56      3.74 o 
   6   2   6       30.47       32.54      3.74 o 
  -7   3   6      200.00      204.67      6.41 o 
  -6   3   6       73.57       77.09      6.76 o 
  -5   3   6        6.12        8.66      5.41 o 
  -4   3   6        0.87        1.58      2.51 o 
  -3   3   6      112.00      115.42      3.22 o 
  -2   3   6      127.90      131.12      3.11 o 
  -1   3   6      352.86      459.95      4.17 o 
   0   3   6        4.20        8.76      3.22 o 
   1   3   6        2.57        3.35      0.69 o 
   2   3   6       24.21       42.37      1.54 o 
   3   3   6     1222.24     1278.10     11.22 o 
   4   3   6      136.71      125.51      2.50 o 
   5   3   6      759.71      716.71     24.48 o 
   6   3   6      206.29      189.66      5.76 o 
  -7   4   6      638.66      646.87     11.13 o 
  -6   4   6      397.87      403.27      7.05 o 
  -5   4   6      296.31      314.96      9.41 o 
  -4   4   6      869.51      819.78     12.14 o 
  -3   4   6     1000.36      852.46     11.73 o 
  -2   4   6      283.98      207.42      2.85 o 
  -1   4   6      542.70      598.73      5.25 o 
   0   4   6     4949.03     4789.84     72.96 o 
   1   4   6    15880.80    14740.65    346.73 o 
   2   4   6       11.65       12.34      0.53 o 
   3   4   6      324.52      372.73      8.23 o 
   4   4   6      682.97      726.16      9.06 o 
   5   4   6      857.27      886.51      9.75 o 
   6   4   6      315.11      309.35     13.28 o 
  -7   5   6      173.03      168.82      6.12 o 
  -6   5   6       41.84       37.66      5.06 o 
  -5   5   6      539.09      544.20     11.28 o 
  -4   5   6      373.72      404.00      7.40 o 
  -3   5   6      658.96      705.17      5.63 o 
  -2   5   6     1457.54     1452.52     13.87 o 
  -1   5   6     1193.10     1232.16     12.36 o 
   0   5   6       56.49       64.61      1.73 o 
   1   5   6     2116.74     2374.74     23.22 o 
   2   5   6      849.45      948.28      6.95 o 
   3   5   6        9.07       14.72      1.30 o 
   4   5   6       51.47       49.73      1.85 o 
   5   5   6       91.38       79.13      2.77 o 
   6   5   6       28.26       27.10      3.58 o 
  -6   6   6      205.46      217.67      7.68 o 
  -5   6   6       78.90       85.75      3.88 o 
  -4   6   6      586.65      593.04      9.65 o 
  -3   6   6     8879.57     8892.76    140.86 o 
  -2   6   6      243.18      241.37      4.15 o 
  -1   6   6     1649.54     1571.35     18.68 o 
   0   6   6     3178.99     3036.05     32.04 o 
   1   6   6     1782.54     1910.28     18.25 o 
   2   6   6       95.96       98.26      1.45 o 
   3   6   6      389.32      386.30      3.00 o 
   4   6   6      851.91      810.50      8.15 o 
   5   6   6      129.83      128.48      5.95 o 
   6   6   6       49.61       49.51      3.91 o 
  -6   7   6      286.79      315.88      9.75 o 
  -5   7   6      190.35      198.58      5.37 o 
  -4   7   6        3.03        2.56      0.84 o 
  -3   7   6      315.78      314.30      5.81 o 
  -2   7   6      512.73      502.97      6.60 o 
  -1   7   6      147.84      140.31      8.09 o 
   0   7   6       54.26       75.10      2.67 o 
   1   7   6       12.01       18.05      3.81 o 
   2   7   6     4756.97     4667.64     51.97 o 
   3   7   6     2469.00     2556.17     23.25 o 
   4   7   6       98.76       99.05      2.21 o 
   5   7   6      114.80      126.50      4.32 o 
  -6   8   6       75.34       69.73      6.00 o 
  -5   8   6       55.74       63.78      5.75 o 
  -4   8   6       15.79       16.41      1.46 o 
  -3   8   6     2449.44     2457.32     32.31 o 
  -2   8   6     1425.90     1376.29     15.65 o 
  -1   8   6      837.83      844.01      9.60 o 
   0   8   6      235.61      244.13      4.20 o 
   1   8   6     2296.88     2284.20     24.57 o 
   2   8   6       68.40       60.13      1.85 o 
   3   8   6     1980.89     1934.43     26.99 o 
   4   8   6      468.77      469.15      4.51 o 
   5   8   6      111.11      107.21      5.44 o 
  -5   9   6      337.45      335.90     29.30 o 
  -4   9   6      361.32      364.29      5.58 o 
  -3   9   6      127.95      111.70      4.12 o 
  -2   9   6     1991.83     1978.12     23.68 o 
  -1   9   6     1723.98     1757.20     24.42 o 
   0   9   6        4.93        5.76      3.32 o 
   1   9   6     1082.82     1104.84     13.04 o 
   2   9   6      364.01      379.59      5.12 o 
   3   9   6      208.95      214.17      3.55 o 
   4   9   6       10.73       10.16      1.27 o 
   5   9   6        9.11        7.64      2.63 o 
  -5  10   6       59.33       56.36      4.61 o 
  -4  10   6      140.70      129.01      5.27 o 
  -3  10   6      794.66      778.50     11.31 o 
  -2  10   6       17.91       32.31      8.66 o 
  -1  10   6      152.92      143.10      4.20 o 
   0  10   6       42.77       55.21      3.27 o 
   1  10   6      370.77      364.76      6.39 o 
   2  10   6      302.45      290.07      4.57 o 
   3  10   6      581.71      514.96     20.15 o 
   4  10   6       32.20       28.49      3.94 o 
  -4  11   6       13.77       14.63      3.76 o 
  -3  11   6      351.38      349.18      8.76 o 
  -2  11   6      270.67      294.80      7.17 o 
  -1  11   6     1186.89     1166.95     16.36 o 
   0  11   6     1173.60     1170.29     16.42 o 
   1  11   6       75.04       75.09      7.89 o 
   2  11   6      363.78      355.84      8.30 o 
   3  11   6      170.43      173.43      3.28 o 
   4  11   6       35.21       33.78      3.67 o 
  -4  12   6       15.49       14.92      3.73 o 
  -3  12   6       61.74       72.41      5.83 o 
  -2  12   6       43.62       48.53      3.99 o 
  -1  12   6        4.37        8.16      3.24 o 
   0  12   6        9.14       11.57      2.90 o 
   1  12   6      118.11      110.61      4.23 o 
   2  12   6       25.70       27.44      2.60 o 
   3  12   6       17.57       16.17      2.63 o 
  -3  13   6        3.58        5.97      3.79 o 
  -2  13   6      470.93      501.75     10.26 o 
  -1  13   6      405.67      397.11     13.52 o 
   0  13   6       12.46       18.18      3.32 o 
   1  13   6      151.32      142.99      6.99 o 
   2  13   6      483.81      459.46     15.45 o 
  -1  14   6      254.08      242.24      8.19 o 
   0  14   6       44.61       42.53      6.19 o 
  -7   1   7      299.82      286.68      6.84 o 
  -6   1   7       20.36       20.02      0.93 o 
  -5   1   7      449.74      439.51      9.30 o 
  -4   1   7     1803.40     1925.40     47.24 o 
  -3   1   7     1057.54     1044.98     12.05 o 
  -2   1   7     6248.74     6515.28     82.23 o 
  -1   1   7     2824.03     2636.14     19.47 o 
   0   1   7      853.45      831.43      5.08 o 
   1   1   7       16.86       35.18      0.82 o 
   2   1   7     6350.84     6613.03     70.34 o 
   3   1   7     4011.32     3701.62     33.75 o 
   4   1   7      868.78      839.33      9.74 o 
   5   1   7      329.93      332.03      3.60 o 
   6   1   7      468.95      449.97     16.81 o 
  -7   2   7       15.55       15.28      2.71 o 
  -6   2   7        9.52        5.84      1.44 o 
  -5   2   7      283.86      276.67      6.39 o 
  -4   2   7      224.30      264.49      4.76 o 
  -3   2   7      663.62      714.53      8.14 o 
  -2   2   7     1303.51     1359.65     13.84 o 
  -1   2   7       55.31       61.27      1.37 o 
   0   2   7     5046.27     5442.17     48.88 o 
   1   2   7      843.80      794.98      4.53 o 
   2   2   7     2431.67     2762.43     26.14 o 
   3   2   7        0.00        0.84      0.95 o 
   4   2   7      550.22      548.44      5.46 o 
   5   2   7        6.50        8.35      1.54 o 
   6   2   7       45.89       42.58      4.50 o 
  -7   3   7      241.26      239.20      6.38 o 
  -6   3   7       88.87       90.80      3.89 o 
  -5   3   7     1689.22     1674.90     26.56 o 
  -4   3   7     1650.54     1572.65     25.92 o 
  -3   3   7      633.76      592.33      7.08 o 
  -2   3   7      107.35      135.49      3.43 o 
  -1   3   7    14229.45    14266.20    245.70 o 
   0   3   7     4635.47     4661.50     52.27 o 
   1   3   7      741.28      784.15      6.86 o 
   2   3   7     5623.47     5656.00     70.95 o 
   3   3   7     1333.20     1416.11     32.19 o 
   4   3   7       34.57       56.01      1.98 o 
   5   3   7       91.39       82.25      2.73 o 
   6   3   7      397.71      433.50      9.47 o 
  -7   4   7       14.63       13.47      2.82 o 
  -6   4   7      337.58      323.13      9.30 o 
  -5   4   7       57.60       49.45      5.45 o 
  -4   4   7      518.10      514.11      8.37 o 
  -3   4   7     1242.76     1349.66     18.06 o 
  -2   4   7      846.78      876.16      7.86 o 
  -1   4   7      543.13      576.04      4.35 o 
   0   4   7       58.48       76.08      1.70 o 
   1   4   7      281.49      294.21      2.38 o 
   2   4   7       70.45      107.27      2.71 o 
   3   4   7        3.57        5.54      1.60 o 
   4   4   7      104.18       97.33      2.47 o 
   5   4   7      233.72      221.86      4.23 o 
   6   4   7      240.37      250.35     14.21 o 
  -6   5   7      100.23      118.67     12.52 o 
  -5   5   7     2749.38     2789.68     66.92 o 
  -4   5   7     1125.17     1182.23     18.25 o 
  -3   5   7      279.64      283.08      6.82 o 
  -2   5   7      469.03      469.53      5.33 o 
  -1   5   7      722.52      675.80      6.41 o 
   0   5   7      751.81      684.51      6.32 o 
   1   5   7      194.11      164.80      2.18 o 
   2   5   7      240.37      253.01      2.13 o 
   3   5   7     2044.44     2050.45     22.86 o 
   4   5   7      987.51      983.76     11.49 o 
   5   5   7      204.23      182.95      4.45 o 
   6   5   7      322.39      303.71     18.66 o 
  -6   6   7       24.58       26.89      4.54 o 
  -5   6   7      248.37      228.85      6.92 o 
  -4   6   7       11.84       17.81      2.99 o 
  -3   6   7     2423.66     2363.51     26.58 o 
  -2   6   7     2471.68     2476.47     26.67 o 
  -1   6   7     1142.16     1182.48     12.95 o 
   0   6   7       14.45       27.82      1.43 o 
   1   6   7     1579.65     1573.78     15.25 o 
   2   6   7      313.23      336.52      3.38 o 
   3   6   7      475.29      447.29      3.26 o 
   4   6   7      127.06      125.24      3.46 o 
   5   6   7       68.88       76.95      3.07 o 
  -6   7   7        0.14        1.86      3.66 o 
  -5   7   7      102.21      118.36      5.14 o 
  -4   7   7     1127.97     1170.21     19.64 o 
  -3   7   7     1716.06     1765.62     21.06 o 
  -2   7   7     1183.91     1181.79     14.74 o 
  -1   7   7     4775.09     4623.57     57.13 o 
   0   7   7     1401.88     1371.35     13.95 o 
   1   7   7       28.53       30.65      1.75 o 
   2   7   7     1262.51     1257.95     22.04 o 
   3   7   7      288.91      288.87      4.26 o 
   4   7   7        1.93        3.17      2.78 o 
   5   7   7       90.31       98.10      3.88 o 
  -6   8   7      490.41      523.64     16.43 o 
  -5   8   7       18.41       26.69      4.85 o 
  -4   8   7      395.94      389.01      4.23 o 
  -3   8   7      759.22      774.88     11.07 o 
  -2   8   7      305.15      294.68      6.47 o 
  -1   8   7        9.47        9.53      1.86 o 
   0   8   7       11.28       16.45      1.73 o 
   1   8   7       67.46       69.50      6.08 o 
   2   8   7      693.51      728.29      7.32 o 
   3   8   7      644.82      612.00      9.29 o 
   4   8   7        2.39        3.68      2.46 o 
   5   8   7      461.77      461.56     11.26 o 
  -5   9   7      500.32      494.05     10.14 o 
  -4   9   7      248.34      238.73      3.74 o 
  -3   9   7      673.11      645.71     10.32 o 
  -2   9   7     1565.15     1598.61     23.47 o 
  -1   9   7      214.55      191.42      4.89 o 
   0   9   7       68.40       54.36      7.32 o 
   1   9   7      730.63      698.78      8.77 o 
   2   9   7        2.75        3.84      1.54 o 
   3   9   7      119.30      127.62      3.84 o 
   4   9   7      182.24      170.75      5.12 o 
   5   9   7        2.14        1.21      2.41 o 
  -5  10   7      264.43      269.53      8.08 o 
  -4  10   7       57.71       64.03      4.48 o 
  -3  10   7     1121.73     1106.30     16.08 o 
  -2  10   7     2373.95     2336.88     32.33 o 
  -1  10   7      453.01      437.62      9.29 o 
   0  10   7      594.74      659.43     10.87 o 
   1  10   7     1779.41     1793.55     25.57 o 
   2  10   7      140.65      136.93      2.97 o 
   3  10   7       39.49       45.96      2.16 o 
   4  10   7      350.82      351.82     14.40 o 
  -4  11   7       47.32       47.77      4.65 o 
  -3  11   7     1129.81     1102.59     16.99 o 
  -2  11   7       48.29       48.62      3.65 o 
  -1  11   7     1435.33     1416.85     23.01 o 
   0  11   7     2811.59     2721.15     36.08 o 
   1  11   7      268.11      285.61      8.22 o 
   2  11   7     1795.17     1797.88     24.89 o 
   3  11   7      114.14      131.31      2.75 o 
  -4  12   7      589.74      594.80     14.46 o 
  -3  12   7       42.73       41.40      4.15 o 
  -2  12   7       11.69       12.62      3.22 o 
  -1  12   7        8.94       11.04      3.40 o 
   0  12   7       70.44       70.30      4.14 o 
   1  12   7       71.77       66.24      3.74 o 
   2  12   7      637.56      623.25     17.51 o 
   3  12   7      195.62      175.74      5.61 o 
  -3  13   7        9.40       11.24      3.68 o 
  -2  13   7       81.75       77.86      5.06 o 
  -1  13   7        3.60        7.22      3.97 o 
   0  13   7      175.52      175.76      6.85 o 
   1  13   7       44.18       46.50      4.18 o 
   2  13   7       58.06       63.32      3.22 o 
  -7   0   8       15.54       13.22      4.90 o 
  -6   0   8     1681.45     1572.29     33.58 o 
  -5   0   8     1610.38     1660.88     18.61 o 
  -4   0   8      174.60      165.95     11.46 o 
  -3   0   8     1744.64     1807.55     42.57 o 
  -2   0   8    22682.92    22340.54    657.82 o 
  -1   0   8       95.85      143.15      1.82 o 
   0   0   8      363.67      311.43      3.30 o 
   1   0   8      778.20      684.30      7.82 o 
   2   0   8     7893.78     7946.98    126.70 o 
   3   0   8     1004.94      966.42      9.83 o 
   4   0   8      175.13      172.12      3.29 o 
   5   0   8      241.30      248.74      2.50 o 
   6   0   8      422.24      455.10     16.01 o 
  -7   1   8        3.29        3.01      2.40 o 
  -6   1   8      170.95      176.07      3.75 o 
  -5   1   8      685.04      679.37      8.69 o 
  -4   1   8      814.98      884.70     10.94 o 
  -3   1   8       13.83       13.79      1.33 o 
  -2   1   8      157.62      128.73      1.42 o 
  -1   1   8     2417.76     2822.34     21.86 o 
   0   1   8     4980.71     5397.39     52.10 o 
   1   1   8      203.91      195.71      3.30 o 
   2   1   8      665.53      738.58      9.64 o 
   3   1   8       46.90       65.93      2.38 o 
   4   1   8        1.73        4.00      1.64 o 
   5   1   8      226.62      212.20      4.58 o 
   6   1   8      168.32      165.28      9.78 o 
  -7   2   8       16.25       19.31      2.97 o 
  -6   2   8      950.41      939.51     12.84 o 
  -5   2   8      706.05      688.64     10.29 o 
  -4   2   8        1.27       12.56      9.42 o 
  -3   2   8     1028.63     1070.55     12.75 o 
  -2   2   8     9579.63     9817.86    175.28 o 
  -1   2   8     6689.77     6764.20     70.38 o 
   0   2   8      620.46      636.93      5.77 o 
   1   2   8     2757.70     2653.57     27.59 o 
   2   2   8     8784.79     8876.50    117.87 o 
   3   2   8       94.99       88.55      3.79 o 
   4   2   8      657.24      675.05      6.60 o 
   5   2   8      534.41      528.57      8.39 o 
   6   2   8      369.71      376.73     10.13 o 
  -7   3   8      489.58      486.80      9.31 o 
  -6   3   8      513.63      497.97      7.04 o 
  -5   3   8      165.43      147.38      4.78 o 
  -4   3   8     1011.58      993.45     21.81 o 
  -3   3   8       52.25       66.37      4.50 o 
  -2   3   8     4375.96     4801.37     90.04 o 
  -1   3   8     2033.96     2111.45     19.81 o 
   0   3   8        1.44        4.13      1.55 o 
   1   3   8      120.29      132.48      1.48 o 
   2   3   8      279.90      261.74      6.84 o 
   3   3   8      513.64      527.12      6.36 o 
   4   3   8       63.69       57.85      1.87 o 
   5   3   8       43.65       51.15      3.26 o 
  -7   4   8       58.16       59.41      5.34 o 
  -6   4   8     1983.16     2053.19     30.46 o 
  -5   4   8     1932.16     1866.24     45.45 o 
  -4   4   8        5.90       11.19      2.69 o 
  -3   4   8     1196.26     1190.98     15.03 o 
  -2   4   8     9803.73     9999.51    151.48 o 
  -1   4   8     1643.79     1616.54     16.22 o 
   0   4   8      704.82      762.75      6.54 o 
   1   4   8     1385.09     1368.55     12.57 o 
   2   4   8      337.01      354.97      6.06 o 
   3   4   8       44.88       47.89      2.08 o 
   4   4   8       10.85       10.03      1.54 o 
   5   4   8      415.95      422.95      5.97 o 
   6   4   8      670.46      610.20     17.99 o 
  -6   5   8       17.21       25.87      4.56 o 
  -5   5   8       34.33       35.38      4.38 o 
  -4   5   8       52.02       50.72      3.22 o 
  -3   5   8      396.39      360.63      6.05 o 
  -2   5   8      826.00      813.27     10.85 o 
  -1   5   8       15.20       10.43      1.40 o 
   0   5   8      626.71      591.55     14.51 o 
   1   5   8      677.42      604.69      6.46 o 
   2   5   8      567.71      586.68      5.35 o 
   3   5   8      496.11      444.94      6.29 o 
   4   5   8      327.03      356.29      5.49 o 
   5   5   8       26.97       22.72      2.47 o 
   6   5   8      109.94      120.03     10.76 o 
  -6   6   8      362.42      370.91     14.32 o 
  -5   6   8      116.71      116.27      4.85 o 
  -4   6   8      865.98      871.10     12.34 o 
  -3   6   8      584.64      591.67      5.83 o 
  -2   6   8     3157.69     3152.16     30.75 o 
  -1   6   8      269.52      245.15      3.60 o 
   0   6   8      783.30      801.30     10.58 o 
   1   6   8     2176.81     2170.59     18.18 o 
   2   6   8     7688.95     7647.14     88.71 o 
   3   6   8        2.41        6.36      2.07 o 
   4   6   8      590.81      598.84      8.29 o 
   5   6   8      816.84      859.63     11.73 o 
  -6   7   8      238.55      242.55     11.14 o 
  -5   7   8        8.88        7.25      2.92 o 
  -4   7   8      853.43      875.55     14.44 o 
  -3   7   8      107.35      117.13      4.49 o 
  -2   7   8        4.96        4.82      1.97 o 
  -1   7   8      112.71      113.22      3.08 o 
   0   7   8      429.79      445.90      6.44 o 
   1   7   8        3.27        5.97      1.13 o 
   2   7   8       27.74       31.28      1.65 o 
   3   7   8      432.47      407.34      4.49 o 
   4   7   8       91.74       71.48      3.24 o 
   5   7   8        2.76        3.83      2.14 o 
  -6   8   8      358.35      401.97     12.45 o 
  -5   8   8      509.75      558.07     10.69 o 
  -4   8   8      145.67      169.91      9.00 o 
  -3   8   8      611.11      580.77     10.27 o 
  -2   8   8     1850.47     1848.84     22.62 o 
  -1   8   8        6.68        6.28      2.09 o 
   0   8   8      196.84      175.72      4.16 o 
   1   8   8       58.33       69.63      2.82 o 
   2   8   8      920.62      932.47      7.90 o 
   3   8   8       39.00       30.18      1.26 o 
   4   8   8       16.49       19.66      3.03 o 
   5   8   8       43.77       49.42      5.27 o 
  -5   9   8        0.80       -3.19      3.19 o 
  -4   9   8       62.70       68.15      5.67 o 
  -3   9   8      546.10      526.81     10.53 o 
  -2   9   8      168.58      159.86      4.45 o 
  -1   9   8      524.78      493.72      8.23 o 
   0   9   8      753.40      709.45     16.42 o 
   1   9   8      300.36      304.79      7.00 o 
   2   9   8        9.24        7.46      1.49 o 
   3   9   8      485.25      460.46      8.97 o 
   4   9   8      316.86      310.97      6.71 o 
  -5  10   8       50.21       47.36      4.99 o 
  -4  10   8       27.75       33.05      5.61 o 
  -3  10   8       44.94       42.56      3.66 o 
  -2  10   8      574.73      532.22      9.25 o 
  -1  10   8      565.72      536.57      8.81 o 
   0  10   8        1.56        3.01      2.37 o 
   1  10   8      810.08      781.48     14.32 o 
   2  10   8      838.22      816.02     14.50 o 
   3  10   8       24.63       20.31      2.29 o 
   4  10   8      106.15       98.96      5.57 o 
  -4  11   8      390.27      407.68      9.88 o 
  -3  11   8      536.50      555.01     10.07 o 
  -2  11   8        1.77        1.99      2.69 o 
  -1  11   8      317.82      334.09      7.47 o 
   0  11   8      640.75      614.92      9.21 o 
   1  11   8      168.95      170.19      5.52 o 
   2  11   8      158.22      170.59      5.24 o 
   3  11   8      145.27      148.08      7.84 o 
  -3  12   8       25.30       29.62      3.97 o 
  -2  12   8      520.25      529.68     12.11 o 
  -1  12   8      198.07      194.88      5.91 o 
   0  12   8      287.86      260.99      7.79 o 
   1  12   8       97.52       98.46      3.77 o 
   2  12   8       66.30       67.62      3.92 o 
  -2  13   8       33.13       36.03      5.06 o 
  -1  13   8       39.64       46.55      4.16 o 
   0  13   8      669.05      648.69     13.20 o 
   1  13   8      417.19      412.73      7.69 o 
  -7   1   9      415.69      399.96      9.90 o 
  -6   1   9     1280.98     1253.27     13.28 o 
  -5   1   9      759.61      736.27      8.04 o 
  -4   1   9      214.79      218.03      5.76 o 
  -3   1   9     3873.47     3964.68     50.86 o 
  -2   1   9     3478.78     3342.41     30.58 o 
  -1   1   9      512.87      540.41      3.79 o 
   0   1   9     1970.85     1844.58     13.51 o 
   1   1   9     8731.44     8848.07     95.64 o 
   2   1   9      618.23      596.01      5.00 o 
   3   1   9     1309.66     1288.92     10.26 o 
   4   1   9      335.37      326.81      3.79 o 
   5   1   9       72.91       64.82     13.01 o 
   6   1   9      206.61      208.27      8.23 o 
  -7   2   9       98.12       96.39      5.16 o 
  -6   2   9      167.16      168.80      3.09 o 
  -5   2   9       48.20       36.73      3.44 o 
  -4   2   9       84.43       69.93      3.60 o 
  -3   2   9        4.39        8.66      1.54 o 
  -2   2   9       61.47       64.86      2.76 o 
  -1   2   9      226.90      203.72      2.76 o 
   0   2   9      214.41      224.17      1.71 o 
   1   2   9      132.42      144.90      1.31 o 
   2   2   9      163.50      134.30      3.25 o 
   3   2   9     1125.17     1121.19     15.45 o 
   4   2   9        4.70        4.57      1.14 o 
   5   2   9       94.99       81.42      3.48 o 
   6   2   9        6.80       14.92      4.31 o 
  -7   3   9      654.96      676.76     13.65 o 
  -6   3   9      844.39      879.96     14.53 o 
  -5   3   9      198.53      167.29      5.93 o 
  -4   3   9     1624.40     1561.34     27.72 o 
  -3   3   9     1573.00     1509.65     17.61 o 
  -2   3   9     1371.67     1298.46     12.92 o 
  -1   3   9      199.81      243.56      2.62 o 
   0   3   9     1827.18     1721.19     14.10 o 
   1   3   9       85.16       85.67      1.47 o 
   2   3   9       62.00       73.72      2.10 o 
   3   3   9       14.63       19.16      1.58 o 
   4   3   9     1900.95     1794.16     19.57 o 
   5   3   9      819.67      818.72     11.11 o 
   6   3   9        0.08        5.08      6.05 o 
  -7   4   9       47.33       43.67      4.64 o 
  -6   4   9       53.77       68.90      4.85 o 
  -5   4   9      735.95      732.39     14.43 o 
  -4   4   9      447.18      451.22     10.02 o 
  -3   4   9      480.99      494.30      9.11 o 
  -2   4   9      124.27       92.58      2.50 o 
  -1   4   9     1469.13     1449.36     15.20 o 
   0   4   9        0.65       11.28      3.37 o 
   1   4   9      174.42      197.43      2.94 o 
   2   4   9     1124.85     1098.19     11.01 o 
   3   4   9      335.15      341.01      5.25 o 
   4   4   9      182.46      170.47      3.64 o 
   5   4   9        1.54        1.76      1.35 o 
   6   4   9       15.63       11.96      5.37 o 
  -6   5   9      922.89      926.23     22.66 o 
  -5   5   9      202.01      200.34      7.46 o 
  -4   5   9      597.26      591.96      9.24 o 
  -3   5   9      858.01      866.64     11.95 o 
  -2   5   9     3216.44     3290.46     36.06 o 
  -1   5   9      810.88      799.12      7.48 o 
   0   5   9     5559.37     5639.85     71.35 o 
   1   5   9     2255.93     2312.85     25.32 o 
   2   5   9       23.65       26.49      2.45 o 
   3   5   9     1083.76     1076.16     11.85 o 
   4   5   9      561.09      584.69      7.28 o 
   5   5   9       46.48       46.28      2.60 o 
  -6   6   9      311.12      318.44     24.91 o 
  -5   6   9      300.07      327.79      8.14 o 
  -4   6   9       59.88       72.15      4.23 o 
  -3   6   9      209.98      181.69      2.08 o 
  -2   6   9      235.89      230.43      3.75 o 
  -1   6   9      142.91      141.16      2.40 o 
   0   6   9      988.30      965.09      8.51 o 
   1   6   9      179.29      165.64      4.00 o 
   2   6   9     1711.25     1673.79     19.59 o 
   3   6   9      518.84      497.82      6.81 o 
   4   6   9      148.28      143.47      4.30 o 
   5   6   9        0.77       -0.37      1.71 o 
  -6   7   9      380.29      380.18     28.27 o 
  -5   7   9       36.11       30.50      3.84 o 
  -4   7   9      631.49      679.31     12.70 o 
  -3   7   9     1603.95     1619.82     16.28 o 
  -2   7   9        2.98        8.58      2.02 o 
  -1   7   9     1571.08     1591.96     14.62 o 
   0   7   9      247.69      232.97      3.44 o 
   1   7   9      762.19      753.66      6.31 o 
   2   7   9      415.51      395.51      4.03 o 
   3   7   9      126.61      124.21      4.07 o 
   4   7   9      520.40      547.94      9.66 o 
   5   7   9      226.83      250.17     16.83 o 
  -5   8   9       27.04       28.65      4.06 o 
  -4   8   9     1103.45     1090.27     18.65 o 
  -3   8   9        5.58        8.61      1.45 o 
  -2   8   9     2685.46     2636.21     31.32 o 
  -1   8   9     1924.52     1950.35     22.44 o 
   0   8   9       35.43       47.53      3.04 o 
   1   8   9      586.82      591.94      6.82 o 
   2   8   9      767.98      811.30     13.65 o 
   3   8   9      246.24      236.58      5.71 o 
   4   8   9        1.39       -0.05      2.02 o 
  -5   9   9       29.01       28.23      4.33 o 
  -4   9   9      236.06      212.82      8.66 o 
  -3   9   9     2004.89     1960.82     24.77 o 
  -2   9   9     1029.30     1025.68     12.85 o 
  -1   9   9        8.48       11.65      3.99 o 
   0   9   9     1456.68     1500.39     18.84 o 
   1   9   9     1108.19     1125.04     12.98 o 
   2   9   9      473.21      457.98      4.60 o 
   3   9   9      758.16      753.23     11.31 o 
   4   9   9       33.85       41.92      4.82 o 
  -5  10   9      964.40      989.33     20.59 o 
  -4  10   9       72.29       65.26      4.53 o 
  -3  10   9      267.13      265.43      7.99 o 
  -2  10   9       48.75       56.72      3.50 o 
  -1  10   9       29.09       35.27      2.85 o 
   0  10   9       15.19       16.17      2.31 o 
   1  10   9      162.72      152.53      3.39 o 
   2  10   9      176.37      175.26      3.68 o 
   3  10   9      687.83      720.03     11.67 o 
   4  10   9      343.39      334.90      8.15 o 
  -4  11   9      226.87      216.10      7.76 o 
  -3  11   9        2.45        1.44      2.78 o 
  -2  11   9      101.22       90.52      4.98 o 
  -1  11   9       26.08       28.53      3.08 o 
   0  11   9       11.13        8.54      2.34 o 
   1  11   9      107.73      118.72      7.10 o 
   2  11   9      298.97      325.84      6.26 o 
   3  11   9        5.90       10.05      4.03 o 
  -3  12   9      108.54      114.80      5.57 o 
  -2  12   9      790.75      764.41     13.27 o 
  -1  12   9     2580.36     2563.04     36.34 o 
   0  12   9      299.58      307.46      7.19 o 
   1  12   9      733.35      714.60     11.54 o 
   2  12   9      304.36      305.67      9.19 o 
  -2  13   9      279.06      264.04      8.39 o 
  -1  13   9       60.69       69.06      4.79 o 
   0  13   9      630.52      638.09     10.68 o 
   1  13   9      168.79      145.90      5.19 o 
  -7   0  10       10.60       10.76      4.20 o 
  -6   0  10      477.31      433.54     13.95 o 
  -5   0  10      119.40      130.73      2.92 o 
  -4   0  10     4182.86     4445.69     87.11 o 
  -3   0  10     1749.49     1802.83     22.32 o 
  -2   0  10      295.04      348.52      4.29 o 
  -1   0  10    10269.06    10596.39    230.54 o 
   0   0  10     2588.07     2349.65     22.94 o 
   1   0  10      132.60       82.72      1.60 o 
   2   0  10     4280.97     4231.53     77.85 o 
   3   0  10     4649.08     4692.93     86.38 o 
   4   0  10       39.89       35.71      4.01 o 
   5   0  10      152.34      152.98      9.68 o 
   6   0  10      133.37      110.84      9.85 o 
  -7   1  10       12.28       15.05      3.57 o 
  -6   1  10      438.30      429.37      7.81 o 
  -5   1  10      215.19      207.18      5.82 o 
  -4   1  10        4.20        5.87      2.82 o 
  -3   1  10     1663.67     1716.85     18.33 o 
  -2   1  10        7.29        9.87      0.82 o 
  -1   1  10     3560.71     3684.25     32.52 o 
   0   1  10      435.45      469.90      3.60 o 
   1   1  10     1477.02     1446.97     13.60 o 
   2   1  10       12.81       11.39      1.00 o 
   3   1  10      150.23      125.82      1.56 o 
   4   1  10        6.79        2.57      1.23 o 
   5   1  10        0.56        6.04      3.65 o 
   6   1  10       25.46       15.95      5.72 o 
  -7   2  10      999.76     1003.13     16.10 o 
  -6   2  10        7.40        8.93      2.33 o 
  -5   2  10     4724.33     4714.30     76.38 o 
  -4   2  10     1811.25     1867.65     25.34 o 
  -3   2  10      181.60      173.53      3.64 o 
  -2   2  10     1001.15      939.48      7.45 o 
  -1   2  10     3248.82     3157.88     24.57 o 
   0   2  10       80.75       66.80      1.30 o 
   1   2  10       46.95       50.09      1.70 o 
   2   2  10      524.04      528.22      4.72 o 
   3   2  10     1177.66     1185.34     11.00 o 
   4   2  10      785.49      757.43      8.25 o 
   5   2  10      211.82      209.95      6.33 o 
   6   2  10      207.91      209.83      8.99 o 
  -7   3  10        5.89        8.85      3.40 o 
  -6   3  10        0.32       -2.13      3.43 o 
  -5   3  10       11.04        9.30      4.12 o 
  -4   3  10     1123.45     1100.69     14.56 o 
  -3   3  10      451.98      440.53      6.54 o 
  -2   3  10     3014.62     3086.96     32.41 o 
  -1   3  10     2124.66     2173.78     18.91 o 
   0   3  10       76.69       94.44      1.78 o 
   1   3  10      826.83      858.10     10.23 o 
   2   3  10      210.71      206.00      7.08 o 
   3   3  10      883.22      868.98      9.19 o 
   4   3  10      411.32      384.99      4.48 o 
   5   3  10        0.62        2.36      2.43 o 
  -6   4  10        1.90        3.06      4.75 o 
  -5   4  10      206.30      187.30      5.97 o 
  -4   4  10       46.66       49.16      3.76 o 
  -3   4  10     3976.86     3990.63     58.02 o 
  -2   4  10       54.82       63.18      2.07 o 
  -1   4  10    11436.08    11786.95    195.89 o 
   0   4  10     4448.07     4397.60     47.57 o 
   1   4  10      989.86     1036.49      8.54 o 
   2   4  10     2071.37     2067.01     23.35 o 
   3   4  10     4290.62     4415.00     55.47 o 
   4   4  10       29.00       33.60      2.40 o 
   5   4  10      174.79      177.91      6.13 o 
  -6   5  10      706.94      754.38     14.45 o 
  -5   5  10      381.53      425.80     11.18 o 
  -4   5  10     1208.83     1202.43     18.10 o 
  -3   5  10     1535.37     1526.69     21.10 o 
  -2   5  10       30.75       39.04      1.46 o 
  -1   5  10        2.24        4.87      2.10 o 
   0   5  10       20.99       28.31      1.82 o 
   1   5  10      518.04      538.24      6.04 o 
   2   5  10       20.32       27.12      2.44 o 
   3   5  10      139.57      149.73      3.55 o 
   4   5  10      105.42      105.65      3.89 o 
   5   5  10      153.10      150.18      3.56 o 
  -6   6  10       90.06      103.72      7.33 o 
  -5   6  10     1261.46     1313.97     20.19 o 
  -4   6  10      602.67      620.15     10.35 o 
  -3   6  10       23.30       23.25      4.01 o 
  -2   6  10     1692.21     1700.85     17.08 o 
  -1   6  10     5060.14     5001.53     62.71 o 
   0   6  10       91.60       86.73      3.45 o 
   1   6  10     1101.44     1038.67     11.98 o 
   2   6  10        3.08        4.78      0.62 o 
   3   6  10      684.71      700.42     11.60 o 
   4   6  10        3.87        7.54      2.56 o 
   5   6  10       95.48      117.25      3.81 o 
  -6   7  10        4.76        4.69      4.51 o 
  -5   7  10       15.45       21.70      5.54 o 
  -4   7  10       54.80       60.99      4.93 o 
  -3   7  10      587.76      571.04      6.18 o 
  -2   7  10     2218.93     2162.35     25.13 o 
  -1   7  10     2625.60     2573.89     26.75 o 
   0   7  10        1.17        4.18      1.18 o 
   1   7  10     2122.84     2114.17     19.60 o 
   2   7  10       43.33       39.97      2.52 o 
   3   7  10        2.22        3.58      2.72 o 
   4   7  10      234.66      239.60      5.21 o 
   5   7  10       79.99       97.68      7.59 o 
  -5   8  10      257.30      254.07      7.93 o 
  -4   8  10      321.03      296.45      7.97 o 
  -3   8  10      707.28      701.24      8.26 o 
  -2   8  10       21.66       19.91      1.98 o 
  -1   8  10      225.16      189.55      3.20 o 
   0   8  10      719.81      691.43      6.75 o 
   1   8  10      180.15      174.24      3.96 o 
   2   8  10     1089.56     1091.30     16.80 o 
   3   8  10     1184.12     1184.10     17.96 o 
   4   8  10       60.47       60.58      3.58 o 
  -5   9  10      259.49      252.36     14.89 o 
  -4   9  10       92.73      103.47      5.67 o 
  -3   9  10      660.64      690.09      7.27 o 
  -2   9  10      269.50      286.75      4.42 o 
  -1   9  10       15.40       13.84      1.69 o 
   0   9  10        1.62        1.12      1.57 o 
   1   9  10       28.32       40.11      1.89 o 
   2   9  10      907.80      907.23     10.29 o 
   3   9  10      256.49      259.98      6.77 o 
   4   9  10       97.56       94.19      6.45 o 
  -4  10  10      437.99      471.23     13.74 o 
  -3  10  10      206.73      220.64      3.52 o 
  -2  10  10        6.67        7.55      2.56 o 
  -1  10  10      543.29      529.55      7.99 o 
   0  10  10        3.25        5.43      2.06 o 
   1  10  10      176.68      169.44      3.92 o 
   2  10  10       97.29       93.06      2.76 o 
   3  10  10       82.59       93.51      5.69 o 
  -4  11  10      124.75      119.58      6.77 o 
  -3  11  10       12.68       12.61      1.61 o 
  -2  11  10      754.83      760.84     11.88 o 
  -1  11  10      230.09      221.84      6.30 o 
   0  11  10      238.55      222.87      5.18 o 
   1  11  10      819.48      805.89      9.97 o 
   2  11  10      735.04      756.52     12.40 o 
   3  11  10        0.17        1.84      3.32 o 
  -3  12  10      117.72      128.17     10.50 o 
  -2  12  10        5.85        6.79      3.49 o 
  -1  12  10     1068.52     1030.21     15.12 o 
   0  12  10      134.36      124.22      5.19 o 
   1  12  10       89.44       98.42      3.87 o 
   2  12  10       40.57       42.81      4.94 o 
  -1  13  10        3.95        0.72      2.90 o 
   0  13  10       82.84       94.52      4.93 o 
  -7   1  11        7.50        4.65      2.93 o 
  -6   1  11      308.71      321.09      6.95 o 
  -5   1  11     1704.86     1733.49     24.29 o 
  -4   1  11      184.85      202.04      5.62 o 
  -3   1  11      825.53      798.92      7.73 o 
  -2   1  11     2247.18     2158.54     18.22 o 
  -1   1  11     4314.76     4109.59     37.58 o 
   0   1  11      274.45      304.77      3.55 o 
   1   1  11      730.90      662.02      5.71 o 
   2   1  11     3200.10     3212.27     30.09 o 
   3   1  11      694.10      674.17      6.77 o 
   4   1  11       39.55       41.78      2.56 o 
   5   1  11      338.42      360.54     13.47 o 
  -7   2  11        4.88        7.64      3.92 o 
  -6   2  11       48.73       38.51      4.86 o 
  -5   2  11       18.01       23.52      3.54 o 
  -4   2  11       13.20       16.71      2.67 o 
  -3   2  11      283.69      260.51      4.59 o 
  -2   2  11      531.38      550.51      4.49 o 
  -1   2  11      873.78      959.29      6.28 o 
   0   2  11        3.85        0.38      0.78 o 
   1   2  11       23.80       31.93      1.45 o 
   2   2  11      132.35      144.59      3.29 o 
   3   2  11       52.78       55.76      3.67 o 
   4   2  11       25.21       29.76      1.98 o 
   5   2  11        6.03        3.09      3.02 o 
  -6   3  11     1013.74     1017.22     21.52 o 
  -5   3  11     2181.39     2146.85     30.71 o 
  -4   3  11      410.78      401.27      7.22 o 
  -3   3  11        3.11        4.92      1.83 o 
  -2   3  11     4048.60     4154.13     47.16 o 
  -1   3  11     2175.21     2325.27     19.58 o 
   0   3  11       48.65       42.44      1.16 o 
   1   3  11     1428.30     1435.01     13.61 o 
   2   3  11     1909.58     2010.68     25.43 o 
   3   3  11      239.32      223.23      4.37 o 
   4   3  11        1.45        1.77      1.04 o 
   5   3  11      360.67      351.43     10.74 o 
  -6   4  11       33.71       42.04      4.80 o 
  -5   4  11        5.14        6.66      3.07 o 
  -4   4  11        2.01        3.75      2.40 o 
  -3   4  11      465.52      449.34      7.25 o 
  -2   4  11      173.22      174.35      3.03 o 
  -1   4  11       47.04       55.82      3.41 o 
   0   4  11      459.13      443.44      3.98 o 
   1   4  11      500.98      507.67      4.44 o 
   2   4  11      368.22      413.85     11.76 o 
   3   4  11      175.96      168.02      3.40 o 
   4   4  11      516.94      515.55      7.74 o 
   5   4  11       49.05       48.99      2.44 o 
  -6   5  11      420.40      422.93     10.65 o 
  -5   5  11      933.80      963.22     19.49 o 
  -4   5  11      287.73      267.02      7.36 o 
  -3   5  11      708.41      718.60     10.48 o 
  -2   5  11     3170.62     3204.54     35.32 o 
  -1   5  11     3869.67     3811.87     46.59 o 
   0   5  11       14.49       34.75      5.39 o 
   1   5  11      341.52      332.86      2.80 o 
   2   5  11      333.22      324.75      6.35 o 
   3   5  11       57.17       65.70      3.00 o 
   4   5  11       77.35       90.88      8.31 o 
   5   5  11      303.35      310.30      4.84 o 
  -6   6  11      205.74      204.66     10.65 o 
  -5   6  11        6.70        3.93      3.23 o 
  -4   6  11       23.47       23.82      3.92 o 
  -3   6  11      268.20      303.92      5.64 o 
  -2   6  11      173.47      189.84     11.50 o 
  -1   6  11     1147.20     1142.65     15.27 o 
   0   6  11     2194.57     2221.32     22.74 o 
   1   6  11      238.04      233.14      6.18 o 
   2   6  11       50.76       57.77      3.13 o 
   3   6  11        1.62        2.26      2.89 o 
   4   6  11        2.38        2.89      1.90 o 
   5   6  11        9.73        8.40      1.97 o 
  -6   7  11        4.45        2.20      4.51 o 
  -5   7  11     1471.69     1485.54     26.24 o 
  -4   7  11      477.78      493.60     11.11 o 
  -3   7  11      689.36      660.99      6.99 o 
  -2   7  11     1668.98     1698.70     18.70 o 
  -1   7  11     1074.60     1082.48     12.81 o 
   0   7  11       52.60       52.58      3.44 o 
   1   7  11      751.10      793.17      8.21 o 
   2   7  11     1128.83     1106.88     21.29 o 
   3   7  11        4.93        6.28      2.59 o 
   4   7  11      201.12      193.46      4.82 o 
  -5   8  11      108.46      120.33      7.16 o 
  -4   8  11      276.89      285.48      9.36 o 
  -3   8  11      202.09      193.70      7.67 o 
  -2   8  11       25.54       25.52      1.75 o 
  -1   8  11      101.14       94.41      2.75 o 
   0   8  11       66.90       73.57      2.10 o 
   1   8  11     1080.99     1078.32      9.68 o 
   2   8  11      174.78      169.16      3.30 o 
   3   8  11      356.92      342.69     11.13 o 
   4   8  11      182.67      173.36      5.37 o 
  -5   9  11      112.76      111.72      7.67 o 
  -4   9  11       26.68       28.30      5.11 o 
  -3   9  11      180.57      181.82      3.76 o 
  -2   9  11       13.84       16.35      1.99 o 
  -1   9  11       34.47       46.90      3.36 o 
   0   9  11       55.51       43.72      2.34 o 
   1   9  11      465.11      453.25      5.58 o 
   2   9  11     1043.11     1007.56     15.29 o 
   3   9  11      283.84      281.97      8.27 o 
   4   9  11       10.23       11.67      2.93 o 
  -4  10  11      608.75      621.85     15.36 o 
  -3  10  11     1445.06     1421.81     16.43 o 
  -2  10  11      170.81      175.85      7.03 o 
  -1  10  11      798.12      785.99      9.55 o 
   0  10  11     1214.92     1208.17     16.77 o 
   1  10  11       12.09       13.85      1.75 o 
   2  10  11      235.50      222.10      5.79 o 
   3  10  11      228.19      223.98      7.28 o 
  -4  11  11       78.12       73.84      6.08 o 
  -3  11  11      231.03      220.84      6.70 o 
  -2  11  11      871.89      835.65     11.41 o 
  -1  11  11      213.19      208.66      4.50 o 
   0  11  11      765.13      739.86      9.44 o 
   1  11  11      429.38      413.29      6.33 o 
   2  11  11       28.03       20.85      3.80 o 
  -3  12  11       71.26       55.13     15.53 o 
  -2  12  11       36.09       41.23      2.88 o 
  -1  12  11       19.82       23.23      2.75 o 
   0  12  11      128.69      132.95      3.91 o 
   1  12  11      383.66      388.69      6.19 o 
  -6   0  12     1724.79     1761.59     32.91 o 
  -5   0  12       42.82       67.20     17.56 o 
  -4   0  12     7403.05     7420.47    146.49 o 
  -3   0  12     5207.06     5303.59     91.41 o 
  -2   0  12       12.32       13.40      1.42 o 
  -1   0  12       69.01       89.89      2.48 o 
   0   0  12      578.78      515.59      5.06 o 
   1   0  12      390.81      384.61      5.23 o 
   2   0  12       38.24       46.82      2.00 o 
   3   0  12      168.26      155.94      6.13 o 
   4   0  12      702.59      677.90     14.72 o 
   5   0  12      324.98      309.80     14.88 o 
  -6   1  12      180.01      186.69      8.76 o 
  -5   1  12       15.99       19.76      1.18 o 
  -4   1  12       48.06       48.83      3.54 o 
  -3   1  12      564.98      555.13      5.05 o 
  -2   1  12        6.57        7.30      0.99 o 
  -1   1  12     1722.72     1798.65     14.30 o 
   0   1  12      615.09      563.50      4.42 o 
   1   1  12       35.60       37.22      1.05 o 
   2   1  12     1553.85     1504.51     13.78 o 
   3   1  12       18.42       13.24      1.26 o 
   4   1  12      406.40      395.44      8.82 o 
   5   1  12        4.81        5.44      5.05 o 
  -6   2  12      138.35      197.25     40.44 o 
  -5   2  12      806.48      768.55     12.83 o 
  -4   2  12       74.33       77.60      6.55 o 
  -3   2  12      782.00      827.03      9.82 o 
  -2   2  12     9505.01     9822.30    123.87 o 
  -1   2  12       15.47       19.32      1.29 o 
   0   2  12     8439.99     8898.71    100.09 o 
   1   2  12     3898.87     3849.80     32.59 o 
   2   2  12      469.32      488.06      4.85 o 
   3   2  12     1532.43     1429.57     14.50 o 
   4   2  12     1038.17     1010.36      9.24 o 
   5   2  12        9.03       11.75      3.68 o 
  -6   3  12      376.72      372.18      9.65 o 
  -5   3  12      833.50      835.11     13.88 o 
  -4   3  12       84.92       88.06      4.04 o 
  -3   3  12      313.95      292.09      4.77 o 
  -2   3  12      984.82      884.09      8.51 o 
  -1   3  12        9.76        9.40      1.09 o 
   0   3  12      318.62      313.55      3.08 o 
   1   3  12      447.88      490.73      3.97 o 
   2   3  12      162.80      169.25      2.82 o 
   3   3  12      621.76      581.18      6.89 o 
   4   3  12      405.56      391.42      5.12 o 
   5   3  12       81.83      100.16      9.16 o 
  -6   4  12     2263.30     2311.34     37.16 o 
  -5   4  12        2.18        5.30      4.26 o 
  -4   4  12     1371.06     1461.15     17.43 o 
  -3   4  12       13.28       16.72      2.36 o 
  -2   4  12       71.53       75.62      1.70 o 
  -1   4  12     1470.23     1482.17     12.92 o 
   0   4  12      490.72      529.67      4.48 o 
   1   4  12        8.38       11.44      1.90 o 
   2   4  12     1973.23     2006.61     26.07 o 
   3   4  12        7.57        9.14      1.53 o 
   4   4  12      452.32      430.00      6.11 o 
   5   4  12      254.77      269.22     13.45 o 
  -6   5  12        7.26       11.74      5.01 o 
  -5   5  12       27.50       36.90      4.90 o 
  -4   5  12      943.05      974.46     14.83 o 
  -3   5  12     1599.06     1575.52     20.92 o 
  -2   5  12       46.59       45.32      1.67 o 
  -1   5  12     3222.36     3192.61     38.56 o 
   0   5  12     2364.49     2367.50     22.41 o 
   1   5  12     1631.76     1609.61     14.01 o 
   2   5  12     1788.92     1856.45     25.57 o 
   3   5  12      259.54      273.37      6.42 o 
   4   5  12        1.55        1.52      1.45 o 
   5   5  12       13.80        7.34      4.76 o 
  -6   6  12      212.07      214.47      8.35 o 
  -5   6  12      404.21      428.31     19.11 o 
  -4   6  12       47.64       44.00      4.62 o 
  -3   6  12     1269.68     1236.52     12.41 o 
  -2   6  12     2908.23     2828.28     33.36 o 
  -1   6  12       93.38       80.72      5.98 o 
   0   6  12     1770.39     1730.83     18.29 o 
   1   6  12      511.19      503.49      5.10 o 
   2   6  12       50.67       62.78      4.19 o 
   3   6  12      981.79     1017.21     12.41 o 
   4   6  12      766.52      801.04     10.23 o 
  -5   7  12     1467.57     1505.84     27.59 o 
  -4   7  12      581.83      603.96     11.59 o 
  -3   7  12      190.01      195.49      2.32 o 
  -2   7  12      499.56      529.18      7.64 o 
  -1   7  12       15.19       27.64      2.00 o 
   0   7  12       42.55       50.39      5.78 o 
   1   7  12       60.74       52.57      1.82 o 
   2   7  12        1.26        2.08      0.95 o 
   3   7  12      132.41      132.67      7.90 o 
   4   7  12      546.18      574.11      8.65 o 
  -5   8  12       20.59       22.15      4.57 o 
  -4   8  12     1635.48     1610.43     28.03 o 
  -3   8  12      218.34      215.74      3.99 o 
  -2   8  12      176.18      181.93      4.48 o 
  -1   8  12       18.46       20.34      2.27 o 
   0   8  12      233.21      241.22      4.88 o 
   1   8  12      182.52      184.87      3.30 o 
   2   8  12      247.47      216.40      7.21 o 
   3   8  12       40.19       39.38      3.33 o 
   4   8  12      123.76      127.10      5.06 o 
  -5   9  12       20.92       16.39      4.56 o 
  -4   9  12      255.18      257.88      8.58 o 
  -3   9  12      259.62      251.61      4.08 o 
  -2   9  12       26.57       28.08      5.22 o 
  -1   9  12      529.99      567.59      9.67 o 
   0   9  12     1068.68     1059.02     17.16 o 
   1   9  12        5.91        8.72      1.82 o 
   2   9  12      543.32      551.71     12.29 o 
   3   9  12      422.49      414.26     15.72 o 
  -4  10  12       13.93       14.29      4.44 o 
  -3  10  12      216.92      198.47      8.99 o 
  -2  10  12     1042.74     1017.64     12.36 o 
  -1  10  12        5.86        8.66      1.82 o 
   0  10  12     1118.25     1146.84     13.44 o 
   1  10  12      404.71      430.38      5.90 o 
   2  10  12       89.65      106.77      7.79 o 
   3  10  12       69.38       76.32      5.73 o 
  -3  11  12       48.03       40.54      7.03 o 
  -2  11  12      324.39      328.50      5.32 o 
  -1  11  12      299.41      308.47      5.94 o 
   0  11  12       81.50       93.03      3.49 o 
   1  11  12       63.80       68.01      4.43 o 
   2  11  12        2.30        1.14      3.12 o 
  -2  12  12       88.38       84.54      3.17 o 
  -1  12  12       47.17       56.02      3.32 o 
   0  12  12      106.34      103.34      4.31 o 
   1  12  12        3.60        2.54      1.64 o 
  -6   1  13       34.48       35.92      4.21 o 
  -5   1  13     1778.60     1748.60     24.91 o 
  -4   1  13     4077.80     3973.43     48.99 o 
  -3   1  13      458.78      459.42      4.26 o 
  -2   1  13       71.06       77.53      2.01 o 
  -1   1  13     1771.41     1685.12     14.72 o 
   0   1  13     2207.92     2098.95     19.04 o 
   1   1  13      122.53      105.23      2.73 o 
   2   1  13       92.98       91.86      1.72 o 
   3   1  13      550.35      573.96      5.32 o 
   4   1  13      458.86      440.12     11.10 o 
   5   1  13       31.27       34.55      7.28 o 
  -6   2  13       40.55       44.73      4.71 o 
  -5   2  13        1.05        0.15      3.73 o 
  -4   2  13       16.18       24.08      1.74 o 
  -3   2  13      736.61      756.98      8.81 o 
  -2   2  13      384.43      385.72      3.57 o 
  -1   2  13      282.83      280.12      2.64 o 
   0   2  13     1556.31     1581.85     11.81 o 
   1   2  13      429.97      467.91      7.68 o 
   2   2  13       38.10       37.32      2.42 o 
   3   2  13      234.24      227.53      8.30 o 
   4   2  13       60.74       52.03      5.50 o 
   5   2  13       49.95       60.18      5.35 o 
  -6   3  13        0.99        1.03      3.25 o 
  -5   3  13       25.37       29.16      4.67 o 
  -4   3  13      750.00      763.93     11.84 o 
  -3   3  13      679.15      701.62      9.17 o 
  -2   3  13       10.63       11.50      2.34 o 
  -1   3  13     4732.23     4907.18     50.02 o 
   0   3  13     4217.34     4359.84     42.69 o 
   1   3  13      888.20      904.74      6.90 o 
   2   3  13      296.48      287.15      5.52 o 
   3   3  13     1578.86     1578.11     17.74 o 
   4   3  13      152.27      162.63      4.99 o 
   5   3  13        2.38        5.06      5.52 o 
  -6   4  13      230.80      222.65     10.11 o 
  -5   4  13       14.18       14.83      4.28 o 
  -4   4  13       22.59       20.00      3.18 o 
  -3   4  13      147.62      159.19      3.95 o 
  -2   4  13      500.94      518.67      4.98 o 
  -1   4  13      141.21      142.41      6.78 o 
   0   4  13       65.56       61.80      1.47 o 
   1   4  13      127.43      136.41      2.12 o 
   2   4  13       53.51       51.35      2.24 o 
   3   4  13        3.74        4.08      1.62 o 
   4   4  13        2.34        4.16      1.57 o 
   5   4  13       35.79       23.85      7.32 o 
  -6   5  13       81.40       84.82      6.18 o 
  -5   5  13      127.50      174.16     26.12 o 
  -4   5  13     1783.35     1814.66     22.55 o 
  -3   5  13     1251.07     1249.34     17.25 o 
  -2   5  13      947.05      959.25     10.82 o 
  -1   5  13     1795.71     1843.23     17.37 o 
   0   5  13      711.52      725.79      6.47 o 
   1   5  13       55.55       59.77      3.42 o 
   2   5  13      742.37      774.92     13.25 o 
   3   5  13      623.76      641.03      8.73 o 
   4   5  13      263.68      250.89      4.40 o 
  -6   6  13      119.82      127.53      7.33 o 
  -5   6  13       81.69       83.18      5.02 o 
  -4   6  13        7.53       10.93      3.36 o 
  -3   6  13        2.07        1.85      2.47 o 
  -2   6  13       72.05       64.81      3.38 o 
  -1   6  13      173.96      176.27      3.43 o 
   0   6  13      133.22      119.41      4.06 o 
   1   6  13        2.85       11.95      2.95 o 
   2   6  13      161.17      164.37      7.08 o 
   3   6  13      302.22      297.35      5.78 o 
   4   6  13       48.09       54.53      3.02 o 
  -5   7  13      223.01      211.01     12.38 o 
  -4   7  13      470.49      459.00     10.24 o 
  -3   7  13       41.58       48.15      2.15 o 
  -2   7  13      156.36      157.41      2.85 o 
  -1   7  13      139.84      121.30      2.96 o 
   0   7  13     1534.22     1496.89     16.34 o 
   1   7  13      143.84      143.63      2.76 o 
   2   7  13      757.41      762.36     11.08 o 
   3   7  13      744.04      768.65     10.83 o 
   4   7  13       94.61      109.14      4.63 o 
  -5   8  13      567.36      576.50     13.54 o 
  -4   8  13       12.20       11.26      3.92 o 
  -3   8  13      293.98      295.30      3.71 o 
  -2   8  13      523.74      527.48      7.34 o 
  -1   8  13      227.09      208.37      9.51 o 
   0   8  13      204.78      219.86      4.46 o 
   1   8  13      267.05      263.09      3.92 o 
   2   8  13      125.23      118.68      5.33 o 
   3   8  13       28.03       30.73      3.47 o 
  -4   9  13      931.70      937.25     18.02 o 
  -3   9  13       81.37       81.36      8.18 o 
  -2   9  13       32.62       34.25      3.81 o 
  -1   9  13     1576.16     1599.31     21.33 o 
   0   9  13      154.08      161.99      4.58 o 
   1   9  13      118.06      126.34      3.34 o 
   2   9  13        1.91        6.20      2.98 o 
   3   9  13       33.97       30.00      3.95 o 
  -4  10  13      291.65      277.01      9.58 o 
  -3  10  13       15.97       17.58      5.04 o 
  -2  10  13      527.47      516.86      7.47 o 
  -1  10  13      376.29      372.50      6.81 o 
   0  10  13      144.09      152.47      4.84 o 
   1  10  13      727.12      758.69     10.30 o 
   2  10  13      825.14      841.40     16.21 o 
  -3  11  13       97.63       92.27      7.89 o 
  -2  11  13      116.97      118.05      3.94 o 
  -1  11  13        5.72        5.21      2.55 o 
   0  11  13      147.70      158.34      5.41 o 
   1  11  13       55.15       59.81      3.04 o 
  -1  12  13        7.51        3.43      2.33 o 
   0  12  13      234.40      238.46      5.06 o 
  -6   0  14        3.32       -1.04      3.92 o 
  -5   0  14     1305.52     1244.49     27.46 o 
  -4   0  14     1354.99     1315.53     24.65 o 
  -3   0  14     1503.93     1443.66     20.45 o 
  -2   0  14      714.83      659.89     12.89 o 
  -1   0  14     7108.25     7036.57    140.83 o 
   0   0  14      361.20      343.96      5.65 o 
   1   0  14     2771.40     2858.95     37.24 o 
   2   0  14     2120.71     2096.04     25.49 o 
   3   0  14       59.27       69.11      6.69 o 
   4   0  14      286.62      266.21      9.88 o 
   5   0  14      219.98      231.57     14.93 o 
  -6   1  14        1.83       -1.22      4.19 o 
  -5   1  14      302.09      311.19     18.72 o 
  -4   1  14      688.86      694.10      9.53 o 
  -3   1  14      304.67      314.61      3.67 o 
  -2   1  14     1022.29      969.11      8.93 o 
  -1   1  14      260.05      261.47      3.23 o 
   0   1  14      546.84      565.26      4.74 o 
   1   1  14      225.73      223.47      3.14 o 
   2   1  14      212.51      205.11      3.08 o 
   3   1  14       70.92       67.63      1.51 o 
   4   1  14       68.45       70.35      6.00 o 
   5   1  14      136.95      115.18      8.42 o 
  -6   2  14      541.09      510.04     11.70 o 
  -5   2  14     2206.45     2106.89     44.54 o 
  -4   2  14      150.95      139.60      3.17 o 
  -3   2  14     1224.46     1223.73     13.59 o 
  -2   2  14      319.26      314.91      3.38 o 
  -1   2  14      718.88      709.82      6.04 o 
   0   2  14       13.18       15.69      1.32 o 
   1   2  14       29.00       27.23      1.36 o 
   2   2  14      239.17      239.10      2.85 o 
   3   2  14     1328.13     1311.44     12.31 o 
   4   2  14       28.88       28.17      5.03 o 
  -6   3  14      129.67      121.56      7.47 o 
  -5   3  14      920.17      918.72     27.14 o 
  -4   3  14       16.00       14.83      3.45 o 
  -3   3  14      512.33      526.41      6.45 o 
  -2   3  14      383.75      376.50      5.12 o 
  -1   3  14       86.46       95.87      2.33 o 
   0   3  14     1804.36     1874.82     15.21 o 
   1   3  14      708.88      706.37      5.64 o 
   2   3  14      296.55      297.44      5.03 o 
   3   3  14      470.23      490.30      5.45 o 
   4   3  14        0.26        0.08      3.75 o 
  -6   4  14        2.62       -0.64      3.44 o 
  -5   4  14      852.58      834.83     15.80 o 
  -4   4  14     1611.81     1613.38     21.28 o 
  -3   4  14       10.68        9.72      2.25 o 
  -2   4  14     2311.02     2320.63     20.61 o 
  -1   4  14     6681.62     6764.56     79.56 o 
   0   4  14       71.52       77.22      1.57 o 
   1   4  14     2189.80     2148.30     17.90 o 
   2   4  14      574.45      556.67      9.94 o 
   3   4  14      152.02      152.08      4.23 o 
   4   4  14      231.53      241.96     10.33 o 
  -6   5  14       43.64       45.03      5.56 o 
  -5   5  14      214.57      219.85     13.05 o 
  -4   5  14        1.50        2.20      2.99 o 
  -3   5  14       42.74       42.43      5.35 o 
  -2   5  14       35.07       35.88      1.56 o 
  -1   5  14      383.87      369.03      4.31 o 
   0   5  14      146.05      158.57      2.39 o 
   1   5  14      290.35      306.07      5.29 o 
   2   5  14      569.13      571.17     18.07 o 
   3   5  14      126.59      131.36      3.75 o 
   4   5  14      272.42      262.98      9.26 o 
  -5   6  14     2174.94     2201.20     31.27 o 
  -4   6  14       64.87       55.40      5.15 o 
  -3   6  14     1286.17     1291.71     20.65 o 
  -2   6  14       87.52       92.11      2.96 o 
  -1   6  14       20.77       21.12      2.00 o 
   0   6  14        0.87        3.31      1.45 o 
   1   6  14        2.22        3.49      0.83 o 
   2   6  14      212.84      239.31      4.81 o 
   3   6  14      920.37      944.39     11.95 o 
   4   6  14       46.47       52.82      3.77 o 
  -5   7  14        6.53       14.91      4.48 o 
  -4   7  14      145.99      152.95      6.57 o 
  -3   7  14      714.58      728.49      8.15 o 
  -2   7  14      341.21      354.36      4.96 o 
  -1   7  14       91.29       89.91      3.29 o 
   0   7  14     1400.74     1362.78     13.78 o 
   1   7  14      608.69      600.16      5.11 o 
   2   7  14        3.02        4.57      2.54 o 
   3   7  14      279.78      282.61      6.33 o 
  -5   8  14      140.07      144.42     10.11 o 
  -4   8  14      236.32      244.53      8.35 o 
  -3   8  14        1.67       -1.52      3.66 o 
  -2   8  14      515.23      515.45      6.49 o 
  -1   8  14     3366.35     3296.52     40.77 o 
   0   8  14        1.02       -0.71      1.74 o 
   1   8  14      881.90      858.40      8.16 o 
   2   8  14      258.70      272.14      6.10 o 
   3   8  14       26.01       30.75      3.77 o 
  -4   9  14      825.92      859.07     19.17 o 
  -3   9  14      288.03      310.71      8.68 o 
  -2   9  14       96.51       84.56      6.31 o 
  -1   9  14      267.51      260.46      6.60 o 
   0   9  14       65.73       75.96      3.55 o 
   1   9  14      269.08      255.78      4.37 o 
   2   9  14       41.00       43.85      3.78 o 
  -3  10  14      241.70      239.43      8.24 o 
  -2  10  14      169.47      168.99      4.49 o 
  -1  10  14       73.58       89.23      7.85 o 
   0  10  14       58.68       64.68      3.73 o 
   1  10  14        4.16        4.68      3.22 o 
   2  10  14       13.63       13.49      3.76 o 
  -2  11  14      159.79      160.96      5.60 o 
  -1  11  14      108.69      104.84      5.99 o 
   0  11  14      693.25      704.44     10.39 o 
   1  11  14      210.28      220.48     10.26 o 
  -6   1  15      581.91      565.23     14.67 o 
  -5   1  15      388.46      378.61     10.50 o 
  -4   1  15      507.12      497.53     13.42 o 
  -3   1  15     1042.27     1044.27     10.12 o 
  -2   1  15      594.08      598.49      6.34 o 
  -1   1  15        1.44        4.29      1.35 o 
   0   1  15     2480.92     2541.39     23.42 o 
   1   1  15     1954.30     1977.97     17.15 o 
   2   1  15      281.54      307.56      3.97 o 
   3   1  15      121.41       97.76      4.56 o 
   4   1  15      369.98      362.18     11.44 o 
  -6   2  15       30.60       24.75      6.28 o 
  -5   2  15      116.48      104.63     11.74 o 
  -4   2  15       55.96       53.25      6.34 o 
  -3   2  15      126.87      109.08      2.88 o 
  -2   2  15       27.12       34.51      1.59 o 
  -1   2  15      501.18      483.43      3.98 o 
   0   2  15       17.46       31.40      4.39 o 
   1   2  15       21.12       27.93      1.32 o 
   2   2  15       84.57       81.65      1.76 o 
   3   2  15       43.55       44.74      2.39 o 
   4   2  15       47.55       49.67      7.89 o 
  -6   3  15      209.37      202.35      9.09 o 
  -5   3  15       98.44       98.89      3.39 o 
  -4   3  15      149.71      157.56      3.66 o 
  -3   3  15     3391.85     3423.67     38.29 o 
  -2   3  15     1116.19     1128.01     11.94 o 
  -1   3  15        4.81       13.25      1.35 o 
   0   3  15      644.06      641.83      5.85 o 
   1   3  15      392.64      375.40      3.83 o 
   2   3  15       56.60       54.32      2.14 o 
   3   3  15       53.71       50.78      3.33 o 
   4   3  15      317.39      335.63     12.18 o 
  -6   4  15        8.16        7.46      4.14 o 
  -5   4  15       19.27       15.82      3.92 o 
  -4   4  15      120.82      119.03      5.14 o 
  -3   4  15      414.88      412.53      5.62 o 
  -2   4  15       66.03       56.77      1.77 o 
  -1   4  15     1220.06     1194.19     11.39 o 
   0   4  15       45.08       56.29      1.52 o 
   1   4  15        0.88        0.73      0.67 o 
   2   4  15      116.02      126.03      7.26 o 
   3   4  15       26.58       30.56      2.09 o 
   4   4  15        6.88        7.23      6.51 o 
  -5   5  15       71.60       70.23      5.43 o 
  -4   5  15       83.59       90.91      4.47 o 
  -3   5  15      518.34      504.17      9.43 o 
  -2   5  15     1051.20     1055.11     11.80 o 
  -1   5  15      405.44      422.86      4.74 o 
   0   5  15       31.58       29.74      2.06 o 
   1   5  15     1371.14     1381.10     13.89 o 
   2   5  15      860.53      865.64     18.59 o 
   3   5  15      340.15      329.35      7.25 o 
   4   5  15      383.04      429.65     61.02 o 
  -5   6  15     1000.10      997.27     17.68 o 
  -4   6  15      989.06      941.07     15.11 o 
  -3   6  15      122.19      116.08      4.23 o 
  -2   6  15       33.83       38.81      2.28 o 
  -1   6  15       95.25      101.05      2.71 o 
   0   6  15        1.87        4.19      2.10 o 
   1   6  15       24.81       31.17      1.45 o 
   2   6  15        2.93        2.52      2.37 o 
   3   6  15      142.71      147.32      4.80 o 
  -5   7  15      326.85      341.78      9.04 o 
  -4   7  15      222.65      233.35     10.15 o 
  -3   7  15      760.02      773.38     13.42 o 
  -2   7  15      416.07      404.13      5.30 o 
  -1   7  15       18.78       20.76      2.35 o 
   0   7  15      988.28      988.57     13.09 o 
   1   7  15      384.54      396.99      7.00 o 
   2   7  15       35.47       44.86      3.48 o 
   3   7  15        4.05        7.33      2.92 o 
  -4   8  15      523.08      535.11     12.53 o 
  -3   8  15      686.28      704.68     13.12 o 
  -2   8  15      317.96      293.19      9.05 o 
  -1   8  15      172.26      194.88      5.65 o 
   0   8  15     1031.12     1053.40     12.95 o 
   1   8  15       12.56       19.50      1.15 o 
   2   8  15      243.18      234.73      5.76 o 
   3   8  15      390.92      426.80     14.19 o 
  -4   9  15       26.72       27.87      5.11 o 
  -3   9  15      119.10      130.86      7.06 o 
  -2   9  15      248.78      246.04      5.48 o 
  -1   9  15      220.13      217.35      4.20 o 
   0   9  15      595.26      611.36      8.93 o 
   1   9  15      947.39      957.14     14.25 o 
   2   9  15      122.21      127.55      5.67 o 
  -3  10  15       57.05       53.91      5.34 o 
  -2  10  15      406.14      405.42      6.38 o 
  -1  10  15      332.25      349.95      6.77 o 
   0  10  15      167.13      176.01      5.84 o 
   1  10  15      211.21      209.71      7.87 o 
  -1  11  15      331.10      321.83      7.63 o 
  -6   0  16        5.41        5.33      4.81 o 
  -5   0  16      898.28      864.52     18.69 o 
  -4   0  16     1169.54     1102.22     22.40 o 
  -3   0  16      112.97      105.40      5.97 o 
  -2   0  16        2.41        4.21      1.84 o 
  -1   0  16      644.56      597.36     12.71 o 
   0   0  16     1524.25     1648.42     45.55 o 
   1   0  16     1167.72     1198.19     15.61 o 
   2   0  16     1162.31     1105.36     13.83 o 
   3   0  16      412.76      429.40     16.56 o 
   4   0  16      762.36      751.66     18.99 o 
  -6   1  16      114.62      113.62      6.28 o 
  -5   1  16       84.45       72.76      6.02 o 
  -4   1  16      673.19      648.53     14.03 o 
  -3   1  16        4.64        6.04      1.42 o 
  -2   1  16      181.88      197.41      3.59 o 
  -1   1  16      161.30      152.34      2.83 o 
   0   1  16        6.29        5.61      1.32 o 
   1   1  16     1311.60     1214.19     10.89 o 
   2   1  16       54.83       55.27      2.43 o 
   3   1  16       41.32       33.41      4.63 o 
   4   1  16        0.15       -4.24      5.39 o 
  -6   2  16      265.60      266.07     13.33 o 
  -5   2  16        3.03        4.66      4.89 o 
  -4   2  16     1920.86     1940.80     24.71 o 
  -3   2  16     2080.39     2117.76     26.02 o 
  -2   2  16       93.02       87.08      2.24 o 
  -1   2  16     2092.91     2090.10     17.12 o 
   0   2  16     5151.32     5053.30     50.43 o 
   1   2  16       81.16       79.36      1.29 o 
   2   2  16      400.05      397.12      4.17 o 
   3   2  16      252.48      265.33      9.94 o 
   4   2  16       59.93       66.69      7.23 o 
  -5   3  16       11.67       12.32      1.77 o 
  -4   3  16      413.71      400.04      6.11 o 
  -3   3  16      148.48      156.66      3.56 o 
  -2   3  16      294.13      279.20      5.16 o 
  -1   3  16       83.22       91.39      2.32 o 
   0   3  16      549.09      577.98      5.64 o 
   1   3  16       16.71       15.35      0.73 o 
   2   3  16      134.00      135.10      6.00 o 
   3   3  16      155.59      151.61      4.63 o 
   4   3  16        7.68        6.36      5.26 o 
  -5   4  16       73.38       76.16      9.04 o 
  -4   4  16     2127.85     2087.56     25.55 o 
  -3   4  16      343.58      364.00      6.77 o 
  -2   4  16       77.69       76.35      2.48 o 
  -1   4  16        5.07        5.31      1.29 o 
   0   4  16      590.03      597.21      5.71 o 
   1   4  16       95.59      101.69      1.82 o 
   2   4  16        0.74       -0.78      1.87 o 
   3   4  16      369.94      371.56      9.38 o 
  -5   5  16       22.24       19.55      5.08 o 
  -4   5  16       91.60      104.30      4.81 o 
  -3   5  16      179.99      189.80      8.38 o 
  -2   5  16     1908.75     1862.12     17.70 o 
  -1   5  16      477.87      486.73      5.06 o 
   0   5  16      132.32      144.73      2.52 o 
   1   5  16        1.25        2.17      0.73 o 
   2   5  16        1.43        3.19      1.91 o 
   3   5  16       26.63       28.88      3.20 o 
  -5   6  16        4.30        9.55      4.23 o 
  -4   6  16     1438.59     1425.28     21.58 o 
  -3   6  16      390.24      398.14      8.14 o 
  -2   6  16      227.73      228.48      3.62 o 
  -1   6  16      536.64      530.61      5.71 o 
   0   6  16     2224.47     2238.02     22.58 o 
   1   6  16      105.18      110.89      3.96 o 
   2   6  16      554.18      560.06      8.01 o 
   3   6  16      189.39      177.94      4.42 o 
  -4   7  16       73.51       67.34      4.95 o 
  -3   7  16        1.49        1.78      2.56 o 
  -2   7  16        5.38        6.02      1.35 o 
  -1   7  16        5.46        3.99      1.56 o 
   0   7  16       77.55       79.03      3.30 o 
   1   7  16        1.07        2.27      2.51 o 
   2   7  16      199.87      190.91      6.88 o 
   3   7  16       89.40       89.58      4.97 o 
  -4   8  16      471.57      470.32     13.10 o 
  -3   8  16        2.15        2.08      3.17 o 
  -2   8  16      159.98      158.35      3.37 o 
  -1   8  16      155.04      161.84      3.65 o 
   0   8  16      101.21       92.56      5.07 o 
   1   8  16        7.94        8.54      2.70 o 
   2   8  16       27.81       31.62      3.65 o 
  -3   9  16      108.75      105.66      6.10 o 
  -2   9  16      523.57      521.08      8.26 o 
  -1   9  16      297.86      285.83      5.03 o 
   0   9  16      118.56      116.54      3.17 o 
   1   9  16      602.72      620.52     13.90 o 
  -2  10  16       10.75        9.60      3.77 o 
  -1  10  16      393.77      372.24      6.83 o 
   0  10  16      451.11      411.06      7.74 o 
  -5   1  17      822.69      819.03     16.56 o 
  -4   1  17     1260.64     1222.89     15.47 o 
  -3   1  17       31.24       30.14      1.37 o 
  -2   1  17      346.19      338.39      4.62 o 
  -1   1  17      916.42      899.84     11.66 o 
   0   1  17      134.58      143.36      3.90 o 
   1   1  17      465.87      458.54      5.09 o 
   2   1  17      740.57      666.98      7.96 o 
   3   1  17      228.35      221.71      6.72 o 
  -5   2  17       17.57       12.83      7.65 o 
  -4   2  17       13.55       10.48      2.43 o 
  -3   2  17        4.56        2.70      1.70 o 
  -2   2  17      118.40      117.52      2.65 o 
  -1   2  17       14.54       13.44      1.56 o 
   0   2  17      563.25      530.77      7.33 o 
   1   2  17      365.60      346.76      4.07 o 
   2   2  17        3.95        5.93      1.14 o 
   3   2  17        1.14       -0.67      3.93 o 
  -5   3  17      565.93      531.84     15.33 o 
  -4   3  17      787.46      760.89      9.77 o 
  -3   3  17       24.90       19.62      2.69 o 
  -2   3  17     1613.53     1632.49     16.88 o 
  -1   3  17      839.95      822.53      7.12 o 
   0   3  17       33.93       43.11      2.42 o 
   1   3  17      156.59      153.45      1.99 o 
   2   3  17      569.82      589.83     19.25 o 
   3   3  17      113.44      112.72      7.92 o 
  -5   4  17        0.24        2.60      1.96 o 
  -4   4  17      566.59      588.06      8.57 o 
  -3   4  17      563.26      554.08      8.64 o 
  -2   4  17        0.54        0.85      1.52 o 
  -1   4  17       96.29       94.37      2.54 o 
   0   4  17       37.73       40.02      2.69 o 
   1   4  17       27.21       30.79      2.40 o 
   2   4  17      144.04      141.62      6.99 o 
   3   4  17       28.27       32.42      9.95 o 
  -5   5  17      395.03      380.01      7.37 o 
  -4   5  17       64.95       71.67      3.34 o 
  -3   5  17      445.35      455.93      6.70 o 
  -2   5  17      338.81      347.83      5.04 o 
  -1   5  17      521.86      529.35      5.46 o 
   0   5  17       24.91       25.18      2.08 o 
   1   5  17      122.65      121.00      3.65 o 
   2   5  17      189.36      197.56      4.23 o 
   3   5  17      252.81      250.97      9.90 o 
  -4   6  17      110.00       93.77     10.02 o 
  -3   6  17      256.98      279.39     10.45 o 
  -2   6  17      724.54      763.21      8.03 o 
  -1   6  17        0.50       -0.61      1.31 o 
   0   6  17      643.12      655.47      7.36 o 
   1   6  17     1056.00     1047.45     14.62 o 
   2   6  17       80.91       84.90      4.25 o 
  -4   7  17      214.76      241.95      8.04 o 
  -3   7  17       60.46       64.93      4.37 o 
  -2   7  17      124.00      127.07      3.74 o 
  -1   7  17      995.27     1007.37      9.65 o 
   0   7  17      256.77      263.53      3.79 o 
   1   7  17      168.84      184.98      5.29 o 
   2   7  17      644.50      651.84     10.61 o 
  -3   8  17      106.47      118.84      7.51 o 
  -2   8  17      218.35      207.57      3.48 o 
  -1   8  17      187.06      192.31      4.23 o 
   0   8  17       45.70       38.93      2.16 o 
   1   8  17      281.17      290.42      7.89 o 
  -2   9  17      488.95      502.42      9.40 o 
  -1   9  17        8.94        7.93      1.65 o 
   0   9  17        2.43        0.19      1.44 o 
   1   9  17        1.13        1.49      2.99 o 
  -5   0  18      841.11      835.05     19.46 o 
  -4   0  18        1.05        0.79      5.00 o 
  -3   0  18     1923.63     1879.91     51.54 o 
  -2   0  18      933.55      934.76     15.74 o 
  -1   0  18      140.15      134.18      4.17 o 
   0   0  18     1389.59     1463.51     39.15 o 
   1   0  18     1512.25     1505.18     21.98 o 
   2   0  18        2.97        2.31      3.78 o 
   3   0  18       25.35       30.04      5.78 o 
  -5   1  18       31.62       31.60      5.27 o 
  -4   1  18      161.27      140.86      5.48 o 
  -3   1  18      124.71      108.58      2.67 o 
  -2   1  18      425.51      409.87      7.03 o 
  -1   1  18      345.25      349.97      7.72 o 
   0   1  18       60.53       77.47      5.54 o 
   1   1  18      267.38      256.96      2.84 o 
   2   1  18       18.05       23.16      3.84 o 
   3   1  18       55.46       51.45      6.53 o 
  -5   2  18        7.55        6.77      4.41 o 
  -4   2  18      203.80      188.56      3.93 o 
  -3   2  18      703.86      704.81     10.40 o 
  -2   2  18      284.13      295.12      6.77 o 
  -1   2  18      288.29      293.78      4.48 o 
   0   2  18       19.72       18.74      1.31 o 
   1   2  18      494.41      488.14      4.86 o 
   2   2  18      326.31      328.12      7.94 o 
   3   2  18       72.48       60.15      8.41 o 
  -5   3  18       47.57       47.16      7.32 o 
  -4   3  18      321.84      306.81      6.52 o 
  -3   3  18      347.49      345.90      5.79 o 
  -2   3  18       22.06       17.93      2.07 o 
  -1   3  18        0.91        0.11      1.26 o 
   0   3  18       19.16       26.28      2.84 o 
   1   3  18      230.60      227.19      4.97 o 
   2   3  18       42.71       42.90      2.20 o 
   3   3  18       15.57       19.31      6.95 o 
  -5   4  18      424.86      439.38     11.29 o 
  -4   4  18      109.80      114.47      4.56 o 
  -3   4  18     2585.56     2625.88     29.64 o 
  -2   4  18      695.58      731.12      8.81 o 
  -1   4  18      114.03      122.43      3.22 o 
   0   4  18      271.92      259.10      4.69 o 
   1   4  18     1123.73     1120.56     14.31 o 
   2   4  18       14.86       14.85      2.30 o 
   3   4  18       12.54        8.91      5.31 o 
  -4   5  18      135.30      128.92      4.04 o 
  -3   5  18       71.53       70.46      3.71 o 
  -2   5  18       15.23       16.82      1.56 o 
  -1   5  18      115.29      103.93      2.43 o 
   0   5  18        7.59       20.77      4.09 o 
   1   5  18      175.07      180.72      4.85 o 
   2   5  18        0.24        1.53      2.13 o 
  -4   6  18        1.41        0.16      2.22 o 
  -3   6  18      519.63      516.86      8.72 o 
  -2   6  18      159.66      160.44      4.40 o 
  -1   6  18      232.79      233.01      4.27 o 
   0   6  18      250.59      263.32      4.52 o 
   1   6  18     1269.11     1253.40     16.75 o 
   2   6  18      109.12      111.83      4.17 o 
  -3   7  18      242.65      248.53      5.86 o 
  -2   7  18       88.78      100.18      3.06 o 
  -1   7  18     1310.31     1292.96     12.36 o 
   0   7  18      272.83      279.47      5.44 o 
   1   7  18        2.26        0.94      2.78 o 
  -3   8  18      524.11      533.81     10.13 o 
  -2   8  18      323.69      305.91      4.37 o 
  -1   8  18        3.18        3.63      1.90 o 
   0   8  18      691.73      671.21     11.38 o 
   1   8  18      348.02      346.22      7.36 o 
  -1   9  18       13.99       19.10      2.16 o 
  -5   1  19        8.73        7.47      3.91 o 
  -4   1  19      251.63      261.12      8.55 o 
  -3   1  19     1214.43     1176.32     23.37 o 
  -2   1  19        5.31        5.39      1.99 o 
  -1   1  19      667.07      678.70     13.52 o 
   0   1  19     1042.55     1063.27     15.02 o 
   1   1  19      390.87      402.42      4.84 o 
   2   1  19       36.91       37.13      4.46 o 
   3   1  19      204.43      204.82     12.51 o 
  -5   2  19       13.71       15.20      4.87 o 
  -4   2  19       52.78       49.15      2.52 o 
  -3   2  19       15.08       15.73      2.19 o 
  -2   2  19       22.66       16.90      1.77 o 
  -1   2  19      542.54      511.90      8.09 o 
   0   2  19       56.55       50.39      1.92 o 
   1   2  19      131.10      134.26      3.14 o 
   2   2  19        0.99       -0.05      4.51 o 
  -4   3  19     1170.97     1162.90     18.97 o 
  -3   3  19      349.54      340.57      5.86 o 
  -2   3  19        5.93        4.80      1.68 o 
  -1   3  19       92.40       86.24      2.82 o 
   0   3  19      462.92      455.06      6.59 o 
   1   3  19      201.17      206.23      3.92 o 
   2   3  19       27.51       25.29      3.48 o 
  -4   4  19       36.00       29.31      3.74 o 
  -3   4  19        0.10       -1.85      2.06 o 
  -2   4  19      130.44      141.35      3.92 o 
  -1   4  19       95.00      104.89      2.32 o 
   0   4  19        5.21        4.48      1.58 o 
   1   4  19      239.46      237.25      5.29 o 
   2   4  19      176.78      177.25      9.56 o 
  -4   5  19      290.94      269.48      5.96 o 
  -3   5  19     1028.59     1048.08     12.63 o 
  -2   5  19      174.28      185.42      4.37 o 
  -1   5  19      397.64      387.62      5.32 o 
   0   5  19     1426.12     1432.92     14.33 o 
   1   5  19      108.81      106.39      3.78 o 
   2   5  19       46.29       47.60     12.42 o 
  -3   6  19      381.72      391.60      7.34 o 
  -2   6  19      233.68      250.39      4.00 o 
  -1   6  19       38.05       40.17      2.12 o 
   0   6  19        2.02        4.45      1.35 o 
   1   6  19       72.13       73.44      3.54 o 
  -3   7  19       19.62       21.07      2.99 o 
  -2   7  19      123.41      140.44      2.98 o 
  -1   7  19       14.62       14.72      1.88 o 
   0   7  19        3.24        3.23      3.41 o 
   1   7  19        9.79       16.16      4.14 o 
  -1   8  19      888.77      880.63      9.80 o 
  -4   0  20      117.18       63.00     44.61 o 
  -3   0  20       45.69       45.24      3.95 o 
  -2   0  20      295.50      299.89     15.67 o 
  -1   0  20      878.65      927.54     41.73 o 
   0   0  20     1161.46     1154.12     23.98 o 
   1   0  20      107.27      101.70     15.53 o 
   2   0  20      612.87      562.51     21.28 o 
  -4   1  20      348.32      359.45      9.05 o 
  -3   1  20      230.70      213.44      3.92 o 
  -2   1  20       27.45       20.61      1.79 o 
  -1   1  20       87.29       85.05      3.97 o 
   0   1  20      114.28      113.45      2.50 o 
   1   1  20      235.06      224.21      4.97 o 
   2   1  20      135.70      122.35      7.36 o 
  -4   2  20     1242.11     1206.50     20.16 o 
  -3   2  20      144.48      142.25      5.47 o 
  -2   2  20      989.22      962.60     23.54 o 
  -1   2  20       62.54       62.74      2.34 o 
   0   2  20        4.03        7.17      1.60 o 
   1   2  20      261.22      237.70      6.68 o 
   2   2  20      179.52      185.09      9.19 o 
  -4   3  20        9.93        3.99      2.05 o 
  -3   3  20       11.60       14.59      2.83 o 
  -2   3  20      193.06      205.12      4.77 o 
  -1   3  20       36.02       42.95      2.38 o 
   0   3  20        0.33       -0.87      1.01 o 
   1   3  20       99.28      113.31      3.76 o 
   2   3  20      177.89      181.09     10.89 o 
  -4   4  20      304.38      306.41      6.12 o 
  -3   4  20       94.93      106.29      4.69 o 
  -2   4  20       32.61       33.44      3.43 o 
  -1   4  20      178.62      191.07      3.04 o 
   0   4  20      281.90      290.70      4.52 o 
   1   4  20      177.78      181.48     10.17 o 
  -3   5  20      238.11      255.70      5.72 o 
  -2   5  20        1.48        3.53      2.11 o 
  -1   5  20      128.41      127.50      3.34 o 
   0   5  20       34.33       31.08      3.04 o 
   1   5  20      140.93      144.99      4.67 o 
  -3   6  20        0.36        1.77      2.20 o 
  -2   6  20     1001.16     1002.35     12.46 o 
  -1   6  20      335.02      330.65      4.94 o 
   0   6  20       44.23       43.92      5.20 o 
  -1   7  20      169.19      174.35      3.52 o 
  -4   1  21       55.02       44.18      5.57 o 
  -3   1  21      937.02      924.73     15.58 o 
  -2   1  21     1748.13     1712.74     27.86 o 
  -1   1  21      411.53      396.13      7.13 o 
   0   1  21        2.39        0.79      1.15 o 
   1   1  21      114.39      123.00      6.95 o 
  -3   2  21      102.86       91.24      4.34 o 
  -2   2  21       83.63       80.09      3.56 o 
  -1   2  21        0.46        1.19      1.69 o 
   0   2  21       73.18       79.03      2.52 o 
   1   2  21        6.41       11.89      3.26 o 
  -3   3  21      230.36      217.21      7.91 o 
  -2   3  21      413.64      429.54      9.63 o 
  -1   3  21      188.64      195.55      4.44 o 
   0   3  21      115.28      114.74      3.92 o 
   1   3  21      834.14      836.12     11.22 o 
  -3   4  21        7.08       11.82      2.50 o 
  -2   4  21       45.66       36.33      3.47 o 
  -1   4  21        4.72        4.88      1.63 o 
   0   4  21       22.08       18.48      2.67 o 
  -2   5  21       61.92       66.03      7.20 o 
  -1   5  21       17.75       22.20      1.76 o 
   0   5  21       75.68       70.04      3.37 o 
  -3   0  22      586.46      546.37     23.67 o 
  -2   0  22      350.67      330.29     16.90 o 
  -1   0  22      381.45      373.65     14.40 o 
   0   0  22        4.84        4.98      1.73 o 
  -3   1  22      354.11      338.25      7.32 o 
  -2   1  22       79.50       75.95      3.52 o 
  -1   1  22      270.18      270.99      6.44 o 
   0   1  22        0.72        2.25      1.39 o 
  -2   2  22      168.02      182.89      5.79 o 
  -1   2  22       28.11       20.86      2.05 o 
   0   2  22      778.51      801.13     30.11 o 
  -2   3  22      117.69      117.03      4.44 o 
  -1   3  22        0.54        5.81      1.81 o 
   0   3  22      102.49      111.18      5.54 o 
                                                 
